# Supplementary material for: Poly[bis­(μ-2,6-dimethyl­pyridinium-3,5-dicarboxyl­ato-κ 2 O 3:O 5)copper(II)]
Source: Acta Crystallogr Sect E Struct Rep Online. 2008 Nov 8;64(Pt 12):m1510. doi: 10.1107/S1600536808035873 (PMC2959900; doi:10.1107/S1600536808035873)
Supplement: Supplementary file 2 [file e-64-m1510-Isup2.hkl]

# 
# h,k,l, Fc-squared, Fo-squared, sigma(Fo-squared) and status flag 
# 
data_I
_shelx_title ' 1 in Pbcn' 
_shelx_refln_list_code          4 
_shelx_F_calc_maximum      275.00 
_exptl_crystal_F_000       924.00 
_reflns_d_resolution_high  0.7701 
 
loop_ 
 _symmetry_equiv_pos_as_xyz 
 'x, y, z' 
 '-x+1/2, -y+1/2, z+1/2' 
 '-x, y, -z+1/2' 
 'x+1/2, -y+1/2, -z' 
 '-x, -y, -z' 
 'x-1/2, y-1/2, -z-1/2' 
 'x, -y, z-1/2' 
 '-x-1/2, y-1/2, z' 
 
_cell_length_a     8.2003 
_cell_length_b    16.2344 
_cell_length_c    13.7079 
_cell_angle_alpha  90.000 
_cell_angle_beta   90.000 
_cell_angle_gamma  90.000 
 
_shelx_F_squared_multiplier     1.000 
 
loop_ 
 _refln_index_h 
 _refln_index_k 
 _refln_index_l 
 _refln_F_squared_calc 
 _refln_F_squared_meas 
 _refln_F_squared_sigma 
 _refln_observed_status 
   2   0   0      113.19      120.46      9.70 o 
   4   0   0     2640.43     2435.92     67.24 o 
   6   0   0      110.15       93.21     16.91 o 
   8   0   0      355.75      426.56     35.77 o 
  10   0   0      720.49      643.35     68.16 o 
   3   1   0    17361.21    18265.88    584.98 o 
   5   1   0       97.40       62.77     12.86 o 
   7   1   0      264.58      302.10     21.32 o 
   9   1   0       55.35       72.24     16.49 o 
   2   2   0    75626.95    87423.95   6447.00 o 
   4   2   0     5568.72     6032.66    144.73 o 
   6   2   0        1.55       12.85      9.13 o 
   8   2   0      415.50      437.42     30.84 o 
  10   2   0       25.24       31.96     18.36 o 
   1   3   0      119.95      121.20     12.21 o 
   3   3   0     6767.91     6482.59    169.04 o 
   5   3   0     7727.89     7792.32    214.35 o 
   7   3   0     1000.77     1053.38     43.54 o 
   9   3   0      633.36      632.89     45.07 o 
   0   4   0     3674.72     4613.22    127.69 o 
   2   4   0     7866.52     8279.22    338.95 o 
   4   4   0      175.30       84.11     11.22 o 
   6   4   0     6674.70     6843.89    215.06 o 
   8   4   0      706.63      689.80     50.21 o 
  10   4   0      643.05      734.20     55.11 o 
   1   5   0      140.28      124.56     14.12 o 
   3   5   0     3406.47     3305.12     56.18 o 
   5   5   0        3.04        8.42      9.88 o 
   7   5   0      212.05      232.23     23.74 o 
   9   5   0       98.77      100.43     20.32 o 
   0   6   0     1003.68     1100.85     40.73 o 
   2   6   0      994.48      900.10     40.54 o 
   4   6   0     6690.68     7141.69    166.84 o 
   6   6   0      305.95      254.77     16.60 o 
   8   6   0     3443.88     3173.74     97.71 o 
  10   6   0      157.41      187.39     28.21 o 
   1   7   0      152.91       96.38      7.28 o 
   3   7   0     7918.41     7748.05    260.70 o 
   5   7   0    11217.42    11752.59    344.02 o 
   7   7   0     2266.36     2085.21     49.40 o 
   9   7   0        6.36       19.45     16.20 o 
   0   8   0       49.42      118.84     42.30 o 
   2   8   0     1390.94     1333.19     24.58 o 
   4   8   0      247.68      295.67     34.75 o 
   6   8   0        8.38        6.53      9.95 o 
   8   8   0     1602.30     1426.19     40.93 o 
   1   9   0      449.12      428.32     18.04 o 
   3   9   0     3015.04     3009.55    114.40 o 
   5   9   0     3198.76     2962.05     78.61 o 
   7   9   0       67.32       56.98      5.82 o 
   9   9   0       22.23       25.96     18.10 o 
   0  10   0    21246.83    21945.01   1173.04 o 
   2  10   0     4626.22     4435.77     84.60 o 
   4  10   0      907.09      857.12     29.16 o 
   6  10   0      744.19      726.21     32.65 o 
   8  10   0      827.25      778.40     46.82 o 
   1  11   0     6055.24     5945.67    163.23 o 
   3  11   0      579.67      564.07     25.87 o 
   5  11   0      411.10      415.79     24.47 o 
   7  11   0      236.03      263.91     34.47 o 
   9  11   0       65.50       89.76     23.33 o 
   0  12   0      344.80      364.70     26.19 o 
   2  12   0      717.81      631.63     17.60 o 
   4  12   0      181.85      164.45     24.77 o 
   6  12   0        8.99       13.56     11.69 o 
   8  12   0      153.28      158.76     23.72 o 
   1  13   0     5009.89     4535.47    130.38 o 
   3  13   0     1793.74     1710.01     55.80 o 
   5  13   0      564.91      631.29     32.06 o 
   7  13   0      160.28      181.26     20.84 o 
   0  14   0     2544.37     2685.88    216.29 o 
   2  14   0     3444.71     3140.28     70.25 o 
   4  14   0      333.40      373.88     28.13 o 
   6  14   0      462.27      507.09     29.15 o 
   1  15   0       49.19       61.57     13.38 o 
   3  15   0      123.10      106.14     29.38 o 
   5  15   0      242.91      243.39     22.97 o 
   7  15   0        2.27       -6.79     14.16 o 
   0  16   0     1184.55     1209.61     58.59 o 
   2  16   0       99.15       99.25      6.91 o 
   4  16   0      399.82      408.32     33.84 o 
   6  16   0      149.20      123.38     24.57 o 
   1  17   0      278.24      308.98     32.73 o 
   3  17   0     1917.86     1965.89     93.57 o 
   5  17   0     2120.82     2310.19     94.92 o 
   0  18   0      492.02      403.67     44.29 o 
   2  18   0       98.29       86.49     13.62 o 
   4  18   0      839.15      884.95     48.21 o 
   1  19   0       33.52       22.26      8.25 o 
   3  19   0      655.95      774.62     49.70 o 
   0  20   0      402.36      549.68     45.62 o 
   2  20   0     1736.99     1841.73     88.57 o 
   1   1   1    26549.68    30283.13   1007.95 o 
   2   1   1    14457.45    15711.26    316.26 o 
   3   1   1     2888.33     2580.93     40.29 o 
   4   1   1       57.56       97.88     11.99 o 
   5   1   1      484.02      390.97     11.20 o 
   6   1   1        0.89       -2.72      7.35 o 
   7   1   1     1315.48     1267.10     31.86 o 
   8   1   1       17.40       14.84      9.07 o 
   9   1   1      610.18      666.35     28.19 o 
  10   1   1       80.90       67.93     16.30 o 
   1   2   1     6405.66     6554.87     97.58 o 
   2   2   1    14029.14    15251.46    334.48 o 
   3   2   1     1305.42     1387.27     20.15 o 
   4   2   1     5300.91     5282.93     81.14 o 
   5   2   1      348.61      299.23     10.86 o 
   6   2   1     1284.36     1277.30     27.58 o 
   7   2   1       45.08       43.80     10.54 o 
   8   2   1      530.25      524.92     21.41 o 
   9   2   1       24.75       12.24      9.78 o 
  10   2   1      453.41      460.04     30.22 o 
   1   3   1      180.67      152.76      5.42 o 
   2   3   1    10750.68    11774.51    247.88 o 
   3   3   1     3742.93     3680.65     58.59 o 
   4   3   1     1889.41     1850.98     29.19 o 
   5   3   1      428.43      507.24     14.19 o 
   6   3   1      225.75      230.10     11.94 o 
   7   3   1       85.09      100.02     10.30 o 
   8   3   1      216.88      190.05     18.03 o 
   9   3   1        0.81        5.33     10.12 o 
  10   3   1      138.35      131.08     20.33 o 
   0   4   1      405.27      326.90     16.60 o 
   1   4   1      573.87      575.65     10.66 o 
   2   4   1     5990.09     6022.82    113.26 o 
   3   4   1     6592.92     7355.96    122.70 o 
   4   4   1      775.94      692.40     33.69 o 
   5   4   1      611.36      595.37     23.73 o 
   6   4   1      721.52      714.54     23.34 o 
   7   4   1       17.80        7.13      8.21 o 
   8   4   1      840.53      880.90     30.13 o 
   9   4   1       75.06       65.89     14.08 o 
  10   4   1       14.95        4.02     10.59 o 
   1   5   1      799.16      629.83     15.58 o 
   2   5   1      241.33      168.97      6.62 o 
   3   5   1     2661.75     2236.54     52.67 o 
   4   5   1     1350.65     1423.38     27.22 o 
   5   5   1     9417.08     9225.79    202.37 o 
   6   5   1     2352.66     2209.54     45.77 o 
   7   5   1     2114.01     2061.31     45.73 o 
   8   5   1       64.42       77.31     10.74 o 
   9   5   1      508.46      509.72     21.06 o 
  10   5   1       13.32        9.47     12.49 o 
   0   6   1     6030.92     6525.93    235.89 o 
   1   6   1       16.76       13.64      3.56 o 
   2   6   1     4524.97     4564.31     68.14 o 
   3   6   1      206.62      241.45      9.46 o 
   4   6   1     3285.33     3118.86     44.89 o 
   5   6   1     1412.81     1415.74     28.04 o 
   6   6   1      962.15      942.13     24.26 o 
   7   6   1        1.50        1.45      5.87 o 
   8   6   1     1320.51     1315.08     32.15 o 
   9   6   1       55.01       49.67      7.36 o 
  10   6   1       60.77       58.48     16.09 o 
   1   7   1      889.59      941.14     27.78 o 
   2   7   1      525.49      594.09     11.75 o 
   3   7   1     1476.20     1481.01     27.26 o 
   4   7   1        2.26        6.16      4.84 o 
   5   7   1      170.74      165.89      9.16 o 
   6   7   1       15.86       17.64      5.09 o 
   7   7   1       32.62       43.67      5.58 o 
   8   7   1      426.51      360.17     16.86 o 
   9   7   1      144.83      125.51     14.31 o 
  10   7   1       35.94       28.23     18.43 o 
   0   8   1     5703.00     5334.10    238.56 o 
   1   8   1      341.49      422.76     10.30 o 
   2   8   1     1194.40     1034.40     20.70 o 
   3   8   1      111.97      118.39     10.47 o 
   4   8   1     6217.81     6250.93     99.08 o 
   5   8   1        0.56        2.38      3.46 o 
   6   8   1     3584.09     3394.22     51.40 o 
   7   8   1     1570.34     1497.99     24.45 o 
   8   8   1      205.58      206.80     13.73 o 
   9   8   1      201.19      214.70     20.03 o 
   1   9   1     8327.32     7446.38    167.63 o 
   2   9   1        4.76        2.48      3.49 o 
   3   9   1     2792.20     2729.93     56.33 o 
   4   9   1       29.38       31.48      7.46 o 
   5   9   1     2053.23     2048.81     39.85 o 
   6   9   1       38.74       39.16      7.24 o 
   7   9   1      516.28      465.07     17.88 o 
   8   9   1       78.18       62.21     13.16 o 
   9   9   1      461.65      524.68     33.64 o 
   0  10   1      605.83      579.72     18.98 o 
   1  10   1      423.13      429.06     12.36 o 
   2  10   1       50.95       56.26      4.40 o 
   3  10   1        1.80       -4.75      4.75 o 
   4  10   1       66.08       80.37     10.08 o 
   5  10   1     1345.66     1341.96     32.10 o 
   6  10   1       10.78        8.96      7.39 o 
   7  10   1       82.38       92.40     12.21 o 
   8  10   1       63.23       66.01     13.54 o 
   9  10   1       10.79      -12.72     12.72 o 
   1  11   1     5610.12     5296.08    115.27 o 
   2  11   1     1245.96     1154.38     23.67 o 
   3  11   1     4598.66     4414.54     77.26 o 
   4  11   1       66.27       64.75      9.96 o 
   5  11   1        8.83       11.30      8.33 o 
   6  11   1       24.29       17.60      8.37 o 
   7  11   1      354.31      449.58     25.17 o 
   8  11   1        1.96        0.15      9.31 o 
   9  11   1      171.08      139.92     17.52 o 
   0  12   1     9182.56     9413.01    374.57 o 
   1  12   1      270.34      236.90     11.52 o 
   2  12   1     3298.72     2940.99     86.66 o 
   3  12   1      752.40      744.50     17.68 o 
   4  12   1      531.42      498.66     21.74 o 
   5  12   1      148.97      141.21     13.66 o 
   6  12   1      724.69      717.73     26.30 o 
   7  12   1        0.45       12.33      9.76 o 
   8  12   1      633.29      674.08     28.55 o 
   1  13   1      207.36      223.53     11.72 o 
   2  13   1       23.03       18.17      4.74 o 
   3  13   1     1636.47     1610.07     27.38 o 
   4  13   1        0.44       -8.90      9.48 o 
   5  13   1       37.87       35.54      8.74 o 
   6  13   1       26.66       25.72     10.68 o 
   7  13   1      195.99      241.87     19.08 o 
   8  13   1        0.38        1.49     11.41 o 
   0  14   1      262.37      277.40     17.58 o 
   1  14   1      884.31      830.59     20.66 o 
   2  14   1      176.00      206.72     17.21 o 
   3  14   1        0.01        2.34      4.89 o 
   4  14   1       35.73       25.94     10.62 o 
   5  14   1      135.19      138.86     12.90 o 
   6  14   1      208.29      232.11     16.70 o 
   7  14   1       80.94       74.22     15.19 o 
   1  15   1     1830.23     1749.69     32.09 o 
   2  15   1       69.07       64.20      4.79 o 
   3  15   1     1268.95     1182.63     38.19 o 
   4  15   1       89.32       84.67     14.37 o 
   5  15   1     1226.99     1247.29     41.91 o 
   6  15   1      108.82      118.22     13.51 o 
   7  15   1      435.76      469.06     26.87 o 
   0  16   1     1227.41     1260.82     52.56 o 
   1  16   1      187.48      216.17     12.87 o 
   2  16   1     1213.91     1101.83     41.59 o 
   3  16   1      118.38      104.59      7.54 o 
   4  16   1      736.81      759.38     29.43 o 
   5  16   1        4.48        1.01      9.07 o 
   6  16   1      549.84      644.76     28.12 o 
   1  17   1       98.32       85.50     10.03 o 
   2  17   1       51.78       38.52      4.99 o 
   3  17   1       26.42       23.26     12.23 o 
   4  17   1        9.42        9.07     10.90 o 
   5  17   1       25.70       49.47     12.83 o 
   6  17   1      281.13      334.02     20.93 o 
   0  18   1      477.01      494.41     37.53 o 
   1  18   1        0.00        9.60      6.40 o 
   2  18   1      706.21      700.56     36.88 o 
   3  18   1      182.47      194.91     17.10 o 
   4  18   1     1451.55     1451.91     46.44 o 
   5  18   1       49.55       41.93     12.79 o 
   1  19   1      360.34      354.26     18.10 o 
   2  19   1        2.29       -2.26     10.61 o 
   3  19   1      550.58      580.40     31.92 o 
   4  19   1      173.95      225.41     23.32 o 
   0  20   1      227.20      199.73     16.78 o 
   1  20   1       11.33       21.12     12.42 o 
   2  20   1        7.80        4.18     10.97 o 
   3  20   1       43.11       24.07     12.60 o 
   1   0   2     5386.35     6215.61    160.05 o 
   2   0   2    11410.51    12138.81    304.50 o 
   3   0   2       48.02       45.51      6.85 o 
   4   0   2     6073.63     6243.71    148.52 o 
   5   0   2       70.84      152.37     15.72 o 
   6   0   2     4858.55     4903.90    129.16 o 
   7   0   2      104.72       99.62     16.04 o 
   8   0   2      506.75      522.65     31.91 o 
   9   0   2       98.47       74.46     18.30 o 
  10   0   2      503.84      512.32     35.27 o 
   1   1   2    10057.36    10635.27    201.25 o 
   2   1   2      617.27      667.55     16.05 o 
   3   1   2     2582.74     2675.62     34.58 o 
   4   1   2      756.78      729.20     23.12 o 
   5   1   2      231.41      244.64     23.41 o 
   6   1   2       45.66       79.50      9.04 o 
   7   1   2      739.63      752.78     22.85 o 
   8   1   2        0.89       -4.85      8.95 o 
   9   1   2      498.87      529.25     23.96 o 
  10   1   2       28.06       33.84     14.33 o 
   0   2   2      159.61      100.22      6.32 o 
   1   2   2     1204.16     1342.65     20.58 o 
   2   2   2      557.43      651.78     11.54 o 
   3   2   2        2.53        3.66      4.15 o 
   4   2   2      821.99      874.29     16.10 o 
   5   2   2     1724.39     1747.52     32.43 o 
   6   2   2      364.42      390.17     16.59 o 
   7   2   2       50.62       50.14     10.18 o 
   8   2   2      621.12      637.94     23.39 o 
   9   2   2       61.43       60.07     13.56 o 
  10   2   2        5.04        5.09     11.68 o 
   1   3   2    17356.26    18222.92    322.90 o 
   2   3   2      536.57      542.72     11.16 o 
   3   3   2     2566.28     2211.53     36.19 o 
   4   3   2        4.68        1.55      4.43 o 
   5   3   2     1812.30     1527.48     33.31 o 
   6   3   2        7.11       13.16      8.70 o 
   7   3   2     2392.68     2394.30     52.68 o 
   8   3   2        0.00        5.53      9.56 o 
   9   3   2     1060.70     1060.46     39.92 o 
  10   3   2       33.34       12.85     11.58 o 
   0   4   2     2267.55     2008.62     79.58 o 
   1   4   2      781.70      768.33     11.27 o 
   2   4   2     7693.16     7265.14     96.80 o 
   3   4   2      530.04      596.82     10.95 o 
   4   4   2    10018.36    10601.19    197.10 o 
   5   4   2      190.41      293.39     16.03 o 
   6   4   2      788.28      787.12     23.55 o 
   7   4   2        9.11       -2.25      7.72 o 
   8   4   2      560.94      573.14     24.56 o 
   9   4   2      124.51      128.20     12.29 o 
  10   4   2        7.29       28.34     10.62 o 
   1   5   2       92.94       92.75      3.13 o 
   2   5   2       99.98       83.64      4.56 o 
   3   5   2      141.30      168.32      3.48 o 
   4   5   2      578.52      570.52     14.43 o 
   5   5   2        2.60        9.29      5.92 o 
   6   5   2        0.08       -3.58      6.04 o 
   7   5   2        1.16       -1.16      8.15 o 
   8   5   2       78.20       59.52     12.17 o 
   9   5   2       66.54       41.58     10.82 o 
  10   5   2        1.12        1.83      9.49 o 
   0   6   2     2261.29     1891.03     58.97 o 
   1   6   2      282.09      331.13      8.13 o 
   2   6   2     3533.35     3483.11     66.13 o 
   3   6   2     2224.54     2548.66     37.71 o 
   4   6   2     4308.88     4254.92     52.22 o 
   5   6   2      105.57      137.23      9.78 o 
   6   6   2     3586.70     3641.89     74.82 o 
   7   6   2       94.11      112.99      9.28 o 
   8   6   2       17.18       28.47      7.54 o 
   9   6   2       89.46       86.77     10.80 o 
  10   6   2      295.89      308.05     24.84 o 
   1   7   2     9564.25     9083.41    144.07 o 
   2   7   2     1217.16     1353.85     29.98 o 
   3   7   2     3306.87     3131.41     46.32 o 
   4   7   2      123.64      113.10      9.72 o 
   5   7   2     2214.40     2092.75     37.58 o 
   6   7   2        6.57        0.26      4.03 o 
   7   7   2      659.98      663.31     20.53 o 
   8   7   2        0.64       -2.11      5.54 o 
   9   7   2     1355.49     1287.67     36.56 o 
   0   8   2      372.53      320.98     13.11 o 
   1   8   2     1092.21     1201.56     16.71 o 
   2   8   2      554.95      474.69     11.54 o 
   3   8   2      321.78      335.56     10.47 o 
   4   8   2       83.21       92.86      6.86 o 
   5   8   2       53.34       42.08      6.66 o 
   6   8   2     1564.44     1537.44     30.45 o 
   7   8   2      568.71      549.87     17.06 o 
   8   8   2        4.43       17.10      9.36 o 
   9   8   2       10.86        2.64     10.52 o 
   1   9   2     2882.54     2866.29     39.40 o 
   2   9   2      357.76      335.80     10.84 o 
   3   9   2     1868.66     1711.03     28.84 o 
   4   9   2      109.13      120.75     10.40 o 
   5   9   2        3.59       13.05      4.21 o 
   6   9   2      377.83      428.29     14.38 o 
   7   9   2      307.90      330.61     14.43 o 
   8   9   2       69.96       74.31     12.84 o 
   9   9   2       53.66       54.24     13.76 o 
   0  10   2     5588.33     5388.05    180.87 o 
   1  10   2        6.98        4.33      4.78 o 
   2  10   2     2336.32     2189.81     38.17 o 
   3  10   2      678.82      669.53     16.96 o 
   4  10   2     5932.00     5881.21    118.66 o 
   5  10   2     1073.08     1104.83     31.30 o 
   6  10   2     1050.13     1051.65     19.11 o 
   7  10   2        1.06        2.34      8.50 o 
   8  10   2      465.58      425.99     31.59 o 
   9  10   2       20.16       27.61     16.30 o 
   1  11   2     2200.27     2082.44     32.45 o 
   2  11   2      102.54       83.56      5.76 o 
   3  11   2     1658.61     1595.55     32.32 o 
   4  11   2      182.03      210.85     16.74 o 
   5  11   2      199.00      207.55     12.30 o 
   6  11   2      271.35      320.58     15.79 o 
   7  11   2     1006.35     1002.05     30.66 o 
   8  11   2        1.36      -10.05     10.05 o 
   9  11   2      308.29      350.03     48.52 o 
   0  12   2      596.82      595.15     25.11 o 
   1  12   2       70.17       70.87      7.68 o 
   2  12   2     1071.42     1041.30     19.47 o 
   3  12   2     1302.05     1318.47     31.27 o 
   4  12   2        9.74       13.61      8.20 o 
   5  12   2       66.90       59.12     10.42 o 
   6  12   2       20.99       24.53     10.65 o 
   7  12   2        0.50        6.98      8.95 o 
   8  12   2       20.45       22.29     11.08 o 
   1  13   2     4357.75     4332.39     75.85 o 
   2  13   2       51.32       54.60      3.41 o 
   3  13   2      559.74      537.00     15.97 o 
   4  13   2      328.36      357.38     20.30 o 
   5  13   2      733.75      773.45     27.59 o 
   6  13   2      150.67      151.55     15.56 o 
   7  13   2      899.66      905.86     35.74 o 
   8  13   2        0.06        7.88     12.96 o 
   0  14   2       86.86       86.94     13.67 o 
   1  14   2     1467.98     1435.95     28.87 o 
   2  14   2     3939.77     3538.96     53.64 o 
   3  14   2      172.83      176.69     13.00 o 
   4  14   2     1328.37     1329.94     32.79 o 
   5  14   2        0.31        1.57      8.64 o 
   6  14   2      529.08      582.57     23.95 o 
   7  14   2      110.16       97.50     15.33 o 
   1  15   2       75.79       77.25      7.74 o 
   2  15   2      704.32      582.67     16.27 o 
   3  15   2      120.85      133.78      8.49 o 
   4  15   2      348.84      350.10     17.17 o 
   5  15   2       11.80       21.74      9.26 o 
   6  15   2       60.47       66.16     11.79 o 
   7  15   2        4.34       24.21     11.91 o 
   0  16   2     1160.08     1079.35     38.23 o 
   1  16   2      634.36      632.02     21.30 o 
   2  16   2       95.27      105.74      8.99 o 
   3  16   2      523.63      493.12     17.72 o 
   4  16   2     1049.92     1004.08     33.49 o 
   5  16   2      102.02      104.94     12.61 o 
   6  16   2      871.06      953.29     37.38 o 
   1  17   2     1569.96     1561.78     36.81 o 
   2  17   2       36.20       20.80      6.69 o 
   3  17   2      626.78      588.97     23.06 o 
   4  17   2        2.23       17.10     12.13 o 
   5  17   2      917.88      950.82     33.91 o 
   6  17   2       52.69       64.77     14.85 o 
   0  18   2      332.84      339.38     19.56 o 
   1  18   2        4.22        1.48      6.40 o 
   2  18   2      183.27      210.18     13.67 o 
   3  18   2      324.34      271.15     20.42 o 
   4  18   2      240.76      224.05     21.46 o 
   5  18   2      115.08      115.85     14.53 o 
   1  19   2       96.03      100.37     11.20 o 
   2  19   2      156.18      190.08     16.99 o 
   3  19   2      323.97      353.22     23.75 o 
   4  19   2      195.95      210.44     19.98 o 
   0  20   2      848.93      906.63     38.11 o 
   1  20   2       21.37       12.78      9.73 o 
   2  20   2      506.25      502.66     28.72 o 
   3  20   2        0.33      -10.20     12.89 o 
   1   1   3     1904.35     1712.98     18.39 o 
   2   1   3     4227.86     4716.25     80.46 o 
   3   1   3     3175.66     3314.47     48.27 o 
   4   1   3      794.56      850.54     17.50 o 
   5   1   3     3970.41     3985.33     68.56 o 
   6   1   3       42.92       57.34      8.36 o 
   7   1   3     1659.00     1748.39     37.74 o 
   8   1   3        8.42        6.13      8.58 o 
   9   1   3      364.82      424.53     25.93 o 
  10   1   3       18.10       10.52     12.31 o 
   0   2   3    16297.72    17800.15    389.63 o 
   1   2   3      705.96      838.24      8.80 o 
   2   2   3     1345.02     1110.74     22.36 o 
   3   2   3     1793.64     2084.18     28.41 o 
   4   2   3     6375.11     6300.72    110.65 o 
   5   2   3       38.72       47.57      8.32 o 
   6   2   3     2464.24     2399.21     46.36 o 
   7   2   3      376.77      389.83     23.44 o 
   8   2   3     1359.07     1402.21     40.18 o 
   9   2   3        6.34       11.22     10.91 o 
  10   2   3      507.28      524.30     31.70 o 
   1   3   3     5698.00     5540.13     99.02 o 
   2   3   3     1129.48     1339.37     21.02 o 
   3   3   3      700.52      696.96     11.34 o 
   4   3   3       28.00       12.91      4.80 o 
   5   3   3      337.51      285.15     17.18 o 
   6   3   3      192.63      179.77     21.64 o 
   7   3   3       97.90       58.32      9.71 o 
   8   3   3        2.28       -4.75      7.88 o 
   9   3   3       10.68        5.92      7.95 o 
  10   3   3       61.12       38.64     11.47 o 
   0   4   3      644.41      889.31     33.72 o 
   1   4   3       86.03       84.75      3.47 o 
   2   4   3     6202.48     6486.81     98.14 o 
   3   4   3        7.40       19.53      3.06 o 
   4   4   3       40.29       24.46      4.80 o 
   5   4   3     1125.48     1221.33     28.46 o 
   6   4   3     1655.54     1680.41     35.61 o 
   7   4   3      139.54      148.49     11.19 o 
   8   4   3      607.74      567.93     21.15 o 
   9   4   3       18.18       14.47     10.09 o 
  10   4   3      154.27      145.27     15.37 o 
   1   5   3    14679.69    14132.10    290.67 o 
   2   5   3     6623.17     7398.19    110.04 o 
   3   5   3    11242.69    11259.82    210.15 o 
   4   5   3     2057.19     2160.71     29.20 o 
   5   5   3     2911.64     2809.41     54.33 o 
   6   5   3      103.84      128.95      9.44 o 
   7   5   3      518.02      490.97     20.61 o 
   8   5   3      129.15      122.82     14.54 o 
   9   5   3      713.83      727.11     29.42 o 
  10   5   3       57.35       50.00     11.15 o 
   0   6   3     1205.09      980.44     32.10 o 
   1   6   3     2998.01     2990.65     43.49 o 
   2   6   3    13212.15    13877.88    257.12 o 
   3   6   3        3.94        1.46      3.69 o 
   4   6   3      323.88      281.74     10.66 o 
   5   6   3       14.86       18.17      4.09 o 
   6   6   3      870.34      929.94     24.93 o 
   7   6   3        8.57        9.82      7.41 o 
   8   6   3       38.68       37.56      9.64 o 
   9   6   3       14.17        1.87      9.45 o 
  10   6   3       48.43       45.69     16.02 o 
   1   7   3     1854.01     1871.65     23.13 o 
   2   7   3      965.43      976.70     20.50 o 
   3   7   3     1747.65     1706.94     27.06 o 
   4   7   3        0.04       -0.37      4.97 o 
   5   7   3       56.50       58.96      7.68 o 
   6   7   3      292.86      291.09     16.06 o 
   7   7   3      116.82      111.95      8.88 o 
   8   7   3       10.28       12.39      8.52 o 
   9   7   3      148.31      136.49     14.13 o 
   0   8   3    20090.50    20944.29    728.25 o 
   1   8   3     1012.75     1173.37     17.19 o 
   2   8   3     1973.83     1715.52     25.68 o 
   3   8   3      469.71      432.90     10.47 o 
   4   8   3     3949.70     3941.95     71.73 o 
   5   8   3       25.13       18.64      6.16 o 
   6   8   3      303.17      334.71     15.61 o 
   7   8   3        7.05        9.49      7.15 o 
   8   8   3      436.46      428.96     15.75 o 
   9   8   3        0.13       -0.95      9.67 o 
   1   9   3      863.68      828.36     13.86 o 
   2   9   3        0.32        4.57      2.96 o 
   3   9   3     3898.86     3830.82     62.90 o 
   4   9   3      470.69      504.23     12.09 o 
   5   9   3      296.79      328.07     19.66 o 
   6   9   3       86.13       90.14      7.95 o 
   7   9   3     2064.40     2063.83     44.42 o 
   8   9   3        6.09        9.69      9.60 o 
   9   9   3      432.47      487.66     32.26 o 
   0  10   3      841.48      890.43     24.45 o 
   1  10   3      647.35      644.53     16.21 o 
   2  10   3      430.07      447.93     11.59 o 
   3  10   3      173.03      215.26      8.46 o 
   4  10   3      880.54      860.78     24.73 o 
   5  10   3        7.17        6.08      6.61 o 
   6  10   3      271.74      296.53     11.29 o 
   7  10   3      111.38      118.49     10.85 o 
   8  10   3        0.10       15.14     10.46 o 
   9  10   3        9.53        3.10     10.51 o 
   1  11   3     1168.64     1092.24     22.82 o 
   2  11   3      150.12      139.45      5.71 o 
   3  11   3       17.19       26.53      6.90 o 
   4  11   3      998.91     1019.88     26.52 o 
   5  11   3     3409.29     3338.52     65.99 o 
   6  11   3       30.65       29.00     10.16 o 
   7  11   3      351.52      351.76     20.22 o 
   8  11   3        1.45      -10.94     10.94 o 
   0  12   3     1187.91     1021.02     29.40 o 
   1  12   3      334.13      307.26     14.40 o 
   2  12   3     4747.26     4526.88     71.05 o 
   3  12   3     2334.83     2350.72     41.57 o 
   4  12   3     2716.34     2611.49     53.97 o 
   5  12   3      140.40      143.46     11.81 o 
   6  12   3     1464.90     1497.44     36.25 o 
   7  12   3       23.59       34.89     11.79 o 
   8  12   3      496.62      525.11     27.12 o 
   1  13   3     2058.25     1843.52     56.67 o 
   2  13   3       72.27       64.93      5.55 o 
   3  13   3       13.92       15.48      5.45 o 
   4  13   3      444.45      430.59     21.73 o 
   5  13   3      411.47      417.18     20.97 o 
   6  13   3        0.00       -8.33      9.70 o 
   7  13   3      107.83      114.51     13.54 o 
   8  13   3        1.66        8.06     11.96 o 
   0  14   3     1320.04     1330.37     48.08 o 
   1  14   3      585.69      597.15     20.93 o 
   2  14   3      961.43      844.32     13.55 o 
   3  14   3        0.05       -5.36      5.36 o 
   4  14   3      353.86      402.77     16.71 o 
   5  14   3        0.63        5.66      8.51 o 
   6  14   3      114.87      117.85     13.57 o 
   7  14   3      184.94      197.54     16.63 o 
   1  15   3     2287.23     2235.97     42.40 o 
   2  15   3      100.62      101.71      7.18 o 
   3  15   3     1060.94     1047.71     22.91 o 
   4  15   3       16.00       18.42      8.39 o 
   5  15   3     1266.07     1323.49     42.36 o 
   6  15   3        0.13       -2.90     10.43 o 
   7  15   3      607.35      609.78     29.37 o 
   0  16   3       19.29        6.02      9.56 o 
   1  16   3      106.22      122.89     13.92 o 
   2  16   3      806.60      687.18     29.37 o 
   3  16   3      145.96      127.37      8.69 o 
   4  16   3      860.62      947.77     31.64 o 
   5  16   3        7.89       10.44     12.94 o 
   6  16   3      119.72      108.51     15.19 o 
   1  17   3      137.37      127.23     10.19 o 
   2  17   3       25.29       16.01      5.24 o 
   3  17   3      491.58      456.59     24.19 o 
   4  17   3      303.52      303.66     17.82 o 
   5  17   3        0.53        7.34     10.70 o 
   6  17   3        4.29       16.44     22.51 o 
   0  18   3     1372.68     1356.22     45.88 o 
   1  18   3      155.29      152.55     13.09 o 
   2  18   3      297.64      292.44     14.12 o 
   3  18   3       12.80       10.20     11.22 o 
   4  18   3      378.43      403.84     20.38 o 
   5  18   3       23.26       18.09     12.00 o 
   1  19   3     1202.06     1169.55     33.95 o 
   2  19   3       16.73       27.43     10.42 o 
   3  19   3     1199.12     1260.12     53.77 o 
   4  19   3      168.43      176.52     17.45 o 
   0  20   3       32.18       43.78     11.59 o 
   1  20   3        3.96        6.35      7.02 o 
   2  20   3       47.34       63.08     13.79 o 
   0   0   4      273.81      232.61     13.41 o 
   1   0   4    24163.56    27150.27    754.69 o 
   2   0   4       33.54       27.54      4.09 o 
   3   0   4     2682.52     3065.52     54.29 o 
   4   0   4     6960.83     6874.12    160.18 o 
   5   0   4       86.31      173.94     32.10 o 
   6   0   4     2505.82     2476.73     66.48 o 
   7   0   4      100.16       67.66     13.83 o 
   8   0   4     2670.99     2624.80     83.55 o 
   9   0   4      596.15      571.94     32.72 o 
  10   0   4      829.36      900.62     59.27 o 
   1   1   4     1322.17     1155.26     12.63 o 
   2   1   4     1028.79     1132.31     16.80 o 
   3   1   4     3449.70     3286.81     45.33 o 
   4   1   4      275.81      280.47      9.15 o 
   5   1   4     1242.60     1469.00     30.01 o 
   6   1   4      206.86      212.23     12.56 o 
   7   1   4     1537.12     1479.11     38.00 o 
   8   1   4      305.48      333.40     19.14 o 
   9   1   4       27.45       38.94     12.73 o 
  10   1   4       20.85       20.05     10.54 o 
   0   2   4     3123.95     3424.61     60.59 o 
   1   2   4      637.20      570.02     10.06 o 
   2   2   4      459.15      545.97      7.84 o 
   3   2   4     2046.79     1981.02     29.90 o 
   4   2   4        1.49       10.61      5.19 o 
   5   2   4        6.67       10.99      5.89 o 
   6   2   4      441.71      422.97     14.92 o 
   7   2   4      982.00      963.87     27.30 o 
   8   2   4      126.08      109.39     12.15 o 
   9   2   4       71.96       76.95     11.84 o 
  10   2   4      105.65       79.20     14.05 o 
   1   3   4    15467.11    16648.07    266.34 o 
   2   3   4       98.31      105.52      3.52 o 
   3   3   4     4887.89     4821.50     63.65 o 
   4   3   4      341.20      374.23     12.39 o 
   5   3   4     6100.91     6051.74    103.70 o 
   6   3   4      440.80      453.19     16.78 o 
   7   3   4      461.53      448.35     16.56 o 
   8   3   4        4.55       14.46      7.74 o 
   9   3   4      228.36      239.52     22.52 o 
  10   3   4       12.07       -9.83      9.83 o 
   0   4   4     8809.72     8593.88    168.92 o 
   1   4   4      845.76      825.28     15.86 o 
   2   4   4    15465.44    16374.14    328.70 o 
   3   4   4     1932.33     2075.26     27.48 o 
   4   4   4     2035.51     1776.04     28.45 o 
   5   4   4        6.53        0.31      5.05 o 
   6   4   4      812.08      797.24     21.44 o 
   7   4   4      140.61      145.64     10.37 o 
   8   4   4      712.03      713.87     23.73 o 
   9   4   4       61.54       71.78     10.89 o 
  10   4   4      305.56      321.95     32.27 o 
   1   5   4      232.41      226.87      5.61 o 
   2   5   4     3032.56     3356.60     36.83 o 
   3   5   4     1588.45     1849.01     22.49 o 
   4   5   4      109.52      125.23      6.00 o 
   5   5   4      454.27      511.82     13.91 o 
   6   5   4        8.98       -1.69      6.32 o 
   7   5   4       58.50       67.15      7.82 o 
   8   5   4       27.32       30.24      8.52 o 
   9   5   4       15.16       10.66      9.15 o 
  10   5   4        3.38      -10.40     11.57 o 
   0   6   4    18043.13    19412.61    574.23 o 
   1   6   4     7206.89     7672.52    127.19 o 
   2   6   4     4452.26     4156.85     61.69 o 
   3   6   4     1612.83     1564.33     20.86 o 
   4   6   4     1692.63     1534.86     20.18 o 
   5   6   4       65.98       77.74      6.14 o 
   6   6   4      604.20      596.39     15.07 o 
   7   6   4       70.34       59.20     10.73 o 
   8   6   4      554.90      532.43     21.69 o 
   9   6   4      152.98      128.37     12.93 o 
   1   7   4     4504.30     4139.15     54.24 o 
   2   7   4     1842.39     1821.09     21.51 o 
   3   7   4     4514.50     4545.69     67.85 o 
   4   7   4     1542.32     1574.95     28.87 o 
   5   7   4     1826.74     1672.43     23.34 o 
   6   7   4       22.66       30.92      5.42 o 
   7   7   4      989.50      962.70     19.48 o 
   8   7   4       56.38       58.90      8.57 o 
   9   7   4      399.96      394.04     18.89 o 
   0   8   4     1747.06     1758.73     36.37 o 
   1   8   4      329.09      390.91      7.03 o 
   2   8   4     1442.50     1414.87     17.72 o 
   3   8   4      452.84      449.61     13.34 o 
   4   8   4      658.96      579.96     14.20 o 
   5   8   4      166.25      167.26      9.59 o 
   6   8   4       17.55       12.90      7.58 o 
   7   8   4     1019.07      966.66     26.62 o 
   8   8   4      288.02      309.25     20.73 o 
   9   8   4       43.12       25.66      9.88 o 
   1   9   4       77.43       48.30      5.15 o 
   2   9   4      109.62      142.74      5.60 o 
   3   9   4     1247.05     1266.00     22.41 o 
   4   9   4       20.20       25.02      6.81 o 
   5   9   4      253.53      285.80     11.13 o 
   6   9   4       28.90       31.88      6.41 o 
   7   9   4      397.81      413.70     16.37 o 
   8   9   4       22.89       15.79      7.59 o 
   9   9   4      363.73      390.37     27.07 o 
   0  10   4     6118.00     5980.29    125.80 o 
   1  10   4      678.71      688.11     13.26 o 
   2  10   4     2709.30     2480.76     35.81 o 
   3  10   4       67.59       62.81      7.40 o 
   4  10   4     1067.01     1140.40     30.09 o 
   5  10   4       81.71       87.08      7.10 o 
   6  10   4     2602.70     2529.48     50.24 o 
   7  10   4       16.57       19.15      6.93 o 
   8  10   4      302.85      331.40     33.87 o 
   9  10   4       88.47       68.96     15.11 o 
   1  11   4      505.69      492.61     14.96 o 
   2  11   4      832.36      877.95     16.70 o 
   3  11   4     3015.05     2985.05     51.52 o 
   4  11   4       12.70       13.98      5.78 o 
   5  11   4      753.42      798.01     22.78 o 
   6  11   4      116.33      110.63     11.59 o 
   7  11   4      410.93      417.45     18.52 o 
   8  11   4        9.13        1.01      9.69 o 
   0  12   4       59.03       65.57      8.25 o 
   1  12   4        0.32        0.41      5.45 o 
   2  12   4        4.27        8.01      3.55 o 
   3  12   4       94.56       94.03      6.92 o 
   4  12   4      227.15      163.35     14.97 o 
   5  12   4       19.25       34.62      8.25 o 
   6  12   4        1.34       -0.47      7.89 o 
   7  12   4        3.49       -5.10      9.05 o 
   8  12   4       72.90       61.98     13.83 o 
   1  13   4      993.06     1040.81     22.25 o 
   2  13   4      414.05      391.52     10.85 o 
   3  13   4     1667.71     1625.44     30.06 o 
   4  13   4      809.06      758.62     18.02 o 
   5  13   4     2076.65     2104.16     61.12 o 
   6  13   4      139.06      152.49     13.16 o 
   7  13   4      546.46      594.14     25.98 o 
   8  13   4       23.08       19.78     14.39 o 
   0  14   4     3812.73     3855.88    102.12 o 
   1  14   4      540.84      486.22     17.05 o 
   2  14   4      799.54      812.34     18.22 o 
   3  14   4      130.59      111.40      8.24 o 
   4  14   4     1363.82     1418.50     29.14 o 
   5  14   4        7.80        9.79      9.52 o 
   6  14   4      787.83      809.45     34.82 o 
   7  14   4        1.66        1.06      9.15 o 
   1  15   4        3.56       -6.13      7.30 o 
   2  15   4      958.36      815.87     24.57 o 
   3  15   4       38.69       40.66      6.89 o 
   4  15   4        1.46        3.17      5.79 o 
   5  15   4       45.65       36.87      9.97 o 
   6  15   4       42.00       40.73     13.05 o 
   7  15   4        1.54       -9.20     10.62 o 
   0  16   4      786.14      930.98     29.66 o 
   1  16   4      151.57      173.14     12.21 o 
   2  16   4     2243.63     2049.47     59.03 o 
   3  16   4        0.12        2.51      5.97 o 
   4  16   4      338.35      319.60     30.79 o 
   5  16   4        0.00       -4.49      8.81 o 
   6  16   4      202.77      212.46     19.22 o 
   1  17   4     1322.15     1304.29     30.97 o 
   2  17   4      477.58      439.85     15.53 o 
   3  17   4     1339.57     1221.09     43.53 o 
   4  17   4      285.33      275.25     21.35 o 
   5  17   4      471.00      474.48     23.30 o 
   0  18   4      134.35      126.86     13.12 o 
   1  18   4        0.41       -5.70      5.70 o 
   2  18   4      305.66      340.05     20.62 o 
   3  18   4        3.10       11.08     10.41 o 
   4  18   4        4.47       -0.76      9.55 o 
   5  18   4       84.70       74.68     31.23 o 
   1  19   4      153.27      165.61     16.14 o 
   2  19   4       12.51       15.29      9.33 o 
   3  19   4        3.43       25.71     11.62 o 
   0  20   4      772.30      836.07     38.64 o 
   1  20   4       55.63       45.67     11.01 o 
   2  20   4      422.76      470.48     34.50 o 
   1   1   5     3673.11     3887.12     35.02 o 
   2   1   5      230.62      253.64      5.70 o 
   3   1   5    11343.80    11816.18    201.55 o 
   4   1   5        0.68        1.86      5.11 o 
   5   1   5      669.43      663.20     16.64 o 
   6   1   5     1015.10     1040.56     25.68 o 
   7   1   5      683.01      695.98     23.74 o 
   8   1   5      304.04      324.28     23.36 o 
   9   1   5      384.55      408.28     19.18 o 
  10   1   5        0.01       12.06     10.55 o 
   0   2   5     7396.97     7645.04    135.10 o 
   1   2   5     2642.88     2815.00     40.80 o 
   2   2   5     1921.68     1770.88     19.62 o 
   3   2   5       30.56       43.75      4.72 o 
   4   2   5     3615.26     3451.58     54.07 o 
   5   2   5        5.54        4.42      5.79 o 
   6   2   5     4544.14     4515.54     84.13 o 
   7   2   5       74.81       83.85      9.11 o 
   8   2   5      754.16      749.94     24.29 o 
   9   2   5       21.44       19.65     10.40 o 
  10   2   5      284.83      294.37     18.37 o 
   1   3   5     3587.82     3807.16     70.96 o 
   2   3   5     1182.98     1202.82     18.83 o 
   3   3   5     6226.34     6722.83     91.11 o 
   4   3   5      861.94      775.57     14.05 o 
   5   3   5       52.53       79.63      7.03 o 
   6   3   5      353.98      374.52     21.26 o 
   7   3   5     1694.18     1673.03     34.36 o 
   8   3   5       55.32       43.66      8.97 o 
   9   3   5      309.75      313.31     16.46 o 
  10   3   5       14.20       21.60     11.32 o 
   0   4   5     1640.79     1430.54     22.09 o 
   1   4   5      783.92      743.60     11.39 o 
   2   4   5     6365.32     6143.90     76.79 o 
   3   4   5     1229.13     1460.27     18.73 o 
   4   4   5     1832.77     1776.61     24.12 o 
   5   4   5       80.20      114.49      7.40 o 
   6   4   5       13.99       16.50      6.49 o 
   7   4   5       27.47       27.02      8.87 o 
   8   4   5      107.41       99.99     11.42 o 
   9   4   5       29.42       20.48      9.22 o 
  10   4   5       92.14       72.54     22.14 o 
   1   5   5    18225.14    18105.38    391.22 o 
   2   5   5      390.33      378.44      9.42 o 
   3   5   5      518.35      456.47      7.71 o 
   4   5   5      114.24      119.77      8.90 o 
   5   5   5     6630.39     6653.70    106.65 o 
   6   5   5      284.81      257.65     10.28 o 
   7   5   5      271.22      259.16      9.80 o 
   8   5   5       92.17       83.91     12.98 o 
   9   5   5      463.71      468.17     20.42 o 
   0   6   5     7401.39     7757.67    152.88 o 
   1   6   5     2188.16     2364.65     29.45 o 
   2   6   5     3575.35     3182.60     52.34 o 
   3   6   5      539.20      541.68     11.92 o 
   4   6   5      423.26      425.26      9.44 o 
   5   6   5      295.55      351.02     15.83 o 
   6   6   5      692.27      680.80     16.69 o 
   7   6   5        0.24        3.54      5.53 o 
   8   6   5      357.77      367.05     22.59 o 
   9   6   5        0.22        4.86     11.02 o 
   1   7   5      452.56      443.70     10.40 o 
   2   7   5      161.27      246.27      7.54 o 
   3   7   5      440.04      470.92     11.08 o 
   4   7   5       70.59       97.31      9.39 o 
   5   7   5      117.05      111.53      5.99 o 
   6   7   5      243.39      234.53      6.89 o 
   7   7   5      640.50      630.92     15.30 o 
   8   7   5      115.88      102.92     12.26 o 
   9   7   5        6.17       16.87      9.76 o 
   0   8   5     2865.90     2594.68     58.65 o 
   1   8   5      164.48      164.30      5.75 o 
   2   8   5     3549.47     3525.88     46.78 o 
   3   8   5     1229.66     1384.35     24.98 o 
   4   8   5     2483.10     2266.52     41.34 o 
   5   8   5        3.24        2.19      5.34 o 
   6   8   5      902.42      911.08     20.89 o 
   7   8   5       26.32       28.97      7.77 o 
   8   8   5     1164.93     1152.12     31.49 o 
   9   8   5       10.57       20.38     10.09 o 
   1   9   5     2857.71     2768.30     39.52 o 
   2   9   5      625.85      656.32     13.93 o 
   3   9   5     2356.37     2210.59     36.91 o 
   4   9   5       55.46       46.94      6.73 o 
   5   9   5     1468.52     1442.98     33.51 o 
   6   9   5       50.65       36.33      7.91 o 
   7   9   5      779.79      838.52     25.83 o 
   8   9   5       29.55       11.50     10.30 o 
   9   9   5       75.98       84.75     15.15 o 
   0  10   5     1450.83     1387.66     34.99 o 
   1  10   5      246.19      249.45      7.56 o 
   2  10   5      798.12      854.46     13.52 o 
   3  10   5       58.15       52.11      6.96 o 
   4  10   5        0.70        9.37      5.52 o 
   5  10   5       50.97       55.13      8.09 o 
   6  10   5      229.96      180.33     17.05 o 
   7  10   5        1.12        5.72      6.42 o 
   8  10   5        0.09       20.24     10.72 o 
   1  11   5      352.26      353.40      9.35 o 
   2  11   5       28.03       21.35      4.68 o 
   3  11   5     1082.94     1095.16     24.13 o 
   4  11   5       54.88       74.15      7.79 o 
   5  11   5      810.33      781.03     22.81 o 
   6  11   5       74.01       72.78      7.98 o 
   7  11   5      887.44      905.90     28.04 o 
   8  11   5       10.99       18.71     10.38 o 
   0  12   5     2187.58     2110.92     53.38 o 
   1  12   5       39.74       37.80      6.01 o 
   2  12   5     2536.81     2449.28     41.26 o 
   3  12   5      255.54      226.27      9.05 o 
   4  12   5     1847.65     2027.15     36.61 o 
   5  12   5        6.96       12.15      9.08 o 
   6  12   5      775.11      798.34     25.44 o 
   7  12   5       42.75       44.06     11.80 o 
   8  12   5      567.69      620.94     36.69 o 
   1  13   5       37.35       54.11      6.25 o 
   2  13   5       24.94       16.20      4.55 o 
   3  13   5      829.22      838.18     23.93 o 
   4  13   5       37.29       47.34      8.07 o 
   5  13   5      515.25      528.15     26.56 o 
   6  13   5        1.63        2.25      7.31 o 
   7  13   5      136.47      159.46     16.52 o 
   0  14   5      710.39      701.81     21.84 o 
   1  14   5       71.77       59.95      6.51 o 
   2  14   5      780.22      806.35     29.72 o 
   3  14   5      166.15      156.86     10.23 o 
   4  14   5      530.51      545.93     18.81 o 
   5  14   5       71.18       69.58      9.99 o 
   6  14   5      133.64      136.46     16.84 o 
   7  14   5        9.10       17.30     10.25 o 
   1  15   5     1806.63     1908.66     37.44 o 
   2  15   5       24.26       42.11      5.03 o 
   3  15   5     1635.15     1559.95     32.91 o 
   4  15   5        0.05       -1.39      5.84 o 
   5  15   5     1085.45     1147.24     36.98 o 
   6  15   5       25.40       24.57     10.81 o 
   0  16   5      966.19      943.11     36.63 o 
   1  16   5      329.46      327.10     11.53 o 
   2  16   5      660.33      598.17     23.06 o 
   3  16   5       43.56       32.33      6.71 o 
   4  16   5      141.66      142.77      9.98 o 
   5  16   5        4.45       17.71     11.29 o 
   6  16   5      386.51      372.98     23.73 o 
   1  17   5      232.89      246.47     15.42 o 
   2  17   5        0.70       -8.40      9.39 o 
   3  17   5        2.15       -0.22      5.93 o 
   4  17   5       55.75       60.24     13.15 o 
   5  17   5       29.40       27.13     12.31 o 
   0  18   5     1491.79     1438.10     46.80 o 
   1  18   5       12.38       -0.92      8.03 o 
   2  18   5      715.64      699.46     33.83 o 
   3  18   5      294.64      266.68     12.42 o 
   4  18   5      420.22      430.40     21.26 o 
   1  19   5      839.45      828.12     22.70 o 
   2  19   5       14.44        5.67      7.44 o 
   3  19   5      624.16      677.35     27.39 o 
   0  20   5      347.04      367.05     28.84 o 
   1  20   5      114.89      103.86     11.72 o 
   0   0   6    14456.44    16003.64    499.31 o 
   1   0   6     4080.46     4545.99     60.72 o 
   2   0   6     4962.86     4849.19     74.84 o 
   3   0   6        1.67       18.57      5.32 o 
   4   0   6     6122.83     6099.16    143.50 o 
   5   0   6       12.99        1.82      7.53 o 
   6   0   6     3196.11     3062.51     82.02 o 
   7   0   6      285.12      321.72     24.25 o 
   8   0   6      303.82      326.97     22.88 o 
   9   0   6       11.40       24.98     14.25 o 
  10   0   6      459.34      506.23     55.34 o 
   1   1   6       50.05      100.54      3.97 o 
   2   1   6       41.39       55.10      2.78 o 
   3   1   6     6585.31     7040.81     97.44 o 
   4   1   6      577.99      539.27     12.64 o 
   5   1   6      144.31      151.14      9.00 o 
   6   1   6       60.22       71.07      8.15 o 
   7   1   6     1822.36     1912.35     54.16 o 
   8   1   6        6.65       10.31      9.09 o 
   9   1   6      142.93      142.60     14.42 o 
  10   1   6        0.10       11.27     41.47 o 
   0   2   6     2598.83     2472.68     46.57 o 
   1   2   6     1527.68     1860.01     21.86 o 
   2   2   6     6147.83     6483.05     82.73 o 
   3   2   6       18.86       39.51      4.23 o 
   4   2   6      914.01      881.26     26.40 o 
   5   2   6       64.90       80.57      7.59 o 
   6   2   6      115.83      145.19     10.51 o 
   7   2   6        3.10       -5.36      6.49 o 
   8   2   6        3.19        9.33      7.45 o 
   9   2   6        4.83       -9.68      9.68 o 
   1   3   6     7556.31     7440.79     93.58 o 
   2   3   6       23.44       14.85      2.78 o 
   3   3   6     2119.01     2045.27     28.35 o 
   4   3   6      195.39      220.64      9.94 o 
   5   3   6     5219.73     5341.41     88.72 o 
   6   3   6      134.35      124.70      7.28 o 
   7   3   6      246.70      255.87     18.54 o 
   8   3   6        3.35        3.92      7.99 o 
   9   3   6      381.22      435.31     18.70 o 
   0   4   6     3580.02     3595.71     61.22 o 
   1   4   6      709.78      697.11     11.55 o 
   2   4   6     1486.61     1224.55     12.98 o 
   3   4   6       32.53       54.91      3.82 o 
   4   4   6     1507.57     1464.82     22.33 o 
   5   4   6      613.53      697.78     13.82 o 
   6   4   6     1364.57     1283.14     21.98 o 
   7   4   6        1.45       17.63      6.47 o 
   8   4   6     1242.89     1214.83     29.61 o 
   9   4   6        5.36       -1.71      6.94 o 
   1   5   6       41.81       52.15      3.05 o 
   2   5   6      559.15      700.23     11.53 o 
   3   5   6       56.41       42.24      3.78 o 
   4   5   6        0.41       -1.86      3.68 o 
   5   5   6      136.10      104.83      8.32 o 
   6   5   6        0.77       -3.15      4.37 o 
   7   5   6       33.42       17.44      6.20 o 
   8   5   6       65.32       50.07      7.15 o 
   9   5   6       70.65       73.45     12.04 o 
   0   6   6     2329.12     2134.54     26.68 o 
   1   6   6      968.67     1016.69      9.89 o 
   2   6   6     5655.56     5611.06     78.40 o 
   3   6   6      103.14      126.45      6.05 o 
   4   6   6      289.65      205.96      7.99 o 
   5   6   6       16.00       18.15      5.55 o 
   6   6   6      524.51      515.42     11.98 o 
   7   6   6      472.72      452.07     12.32 o 
   8   6   6      760.94      732.31     20.17 o 
   9   6   6       83.29       63.41     12.46 o 
   1   7   6     9573.43    10055.12    146.73 o 
   2   7   6      335.42      345.30      7.94 o 
   3   7   6     2353.18     2355.93     34.44 o 
   4   7   6      209.57      223.53      9.54 o 
   5   7   6     2199.51     2114.26     32.85 o 
   6   7   6       54.68       47.27      6.26 o 
   7   7   6      893.39      887.38     21.99 o 
   8   7   6      119.67      112.33     10.45 o 
   9   7   6      248.42      253.67     16.41 o 
   0   8   6       78.04       40.55      5.17 o 
   1   8   6       15.05       19.91      3.31 o 
   2   8   6     5026.57     4906.85     64.64 o 
   3   8   6      178.03      221.49      7.28 o 
   4   8   6      257.41      285.82     11.17 o 
   5   8   6      124.31      119.18      8.64 o 
   6   8   6       31.59       29.70      6.26 o 
   7   8   6        7.96        2.60      7.34 o 
   8   8   6        5.93       -7.42      7.76 o 
   9   8   6       71.02       56.64     11.46 o 
   1   9   6       49.18       78.06      5.82 o 
   2   9   6      485.26      467.77     10.68 o 
   3   9   6     1377.06     1381.63     22.01 o 
   4   9   6      139.27      173.07      9.41 o 
   5   9   6      393.67      421.11     25.00 o 
   6   9   6       13.34        5.20      5.89 o 
   7   9   6      981.62      978.86     27.22 o 
   8   9   6        5.38       -6.06      7.21 o 
   0  10   6     6303.37     6330.62    148.45 o 
   1  10   6        0.15       -3.46      3.46 o 
   2  10   6      919.39      902.87     13.59 o 
   3  10   6      231.27      274.61     11.26 o 
   4  10   6     3090.33     3040.86     45.46 o 
   5  10   6      267.00      291.06     11.07 o 
   6  10   6     1037.54     1110.89     26.74 o 
   7  10   6       13.86       10.71      6.80 o 
   8  10   6      797.38      775.36     26.83 o 
   1  11   6      762.69      780.95     15.69 o 
   2  11   6       24.34       26.24      4.71 o 
   3  11   6     1995.91     1912.86     34.34 o 
   4  11   6      179.39      190.46      9.64 o 
   5  11   6      153.33      172.05     10.82 o 
   6  11   6       96.02      121.71     13.18 o 
   7  11   6      493.06      518.01     19.13 o 
   8  11   6        9.12        4.88     11.87 o 
   0  12   6       46.40       47.74      7.46 o 
   1  12   6       27.91       31.35      5.67 o 
   2  12   6      364.12      325.72     11.75 o 
   3  12   6        0.70        2.75      4.97 o 
   4  12   6       36.32       28.28      6.15 o 
   5  12   6       48.53       48.76     10.29 o 
   6  12   6      237.00      227.73     19.21 o 
   7  12   6      198.62      200.10     14.88 o 
   1  13   6     1014.61     1039.83     18.30 o 
   2  13   6       18.60       13.03      4.53 o 
   3  13   6     1319.90     1340.85     35.45 o 
   4  13   6       17.52       24.06      8.47 o 
   5  13   6     2024.30     2033.82     51.26 o 
   6  13   6        4.86       17.87     10.44 o 
   7  13   6       64.11       75.99     12.57 o 
   0  14   6      714.59      813.33     24.82 o 
   1  14   6      157.84      160.83      8.54 o 
   2  14   6     1057.09     1016.75     19.11 o 
   3  14   6       75.20       75.53      7.41 o 
   4  14   6      716.40      754.47     21.95 o 
   5  14   6       11.30        4.95      9.90 o 
   6  14   6     1389.81     1406.32     41.29 o 
   7  14   6       10.71       12.69     11.72 o 
   1  15   6       68.48       63.92      6.83 o 
   2  15   6       89.72      100.72      7.71 o 
   3  15   6       51.02       50.79      7.02 o 
   4  15   6        1.65        0.07      6.97 o 
   5  15   6      174.37      186.20     15.62 o 
   6  15   6      275.30      330.62     17.69 o 
   0  16   6     1006.00      980.27     28.76 o 
   1  16   6       18.29       21.10      5.35 o 
   2  16   6      831.85      854.90     20.37 o 
   3  16   6        0.09       -4.14      6.07 o 
   4  16   6      458.09      506.61     18.28 o 
   5  16   6        5.50       11.83      8.77 o 
   1  17   6     1668.23     1654.96     32.44 o 
   2  17   6       23.85       32.39      8.54 o 
   3  17   6     1445.67     1419.82     34.73 o 
   4  17   6       93.05       76.22      9.63 o 
   5  17   6      148.48      149.26     15.53 o 
   0  18   6      350.85      349.29     19.80 o 
   1  18   6        4.15        5.66      8.16 o 
   2  18   6      279.58      272.42     13.13 o 
   3  18   6        7.53       21.08      9.08 o 
   4  18   6      358.89      401.39     20.35 o 
   1  19   6      237.29      258.85     18.08 o 
   2  19   6       67.51       54.22      9.09 o 
   1   1   7     1817.50     1788.02     19.53 o 
   2   1   7      220.49      248.17      5.85 o 
   3   1   7     3191.45     2978.16     36.50 o 
   4   1   7      529.86      472.61     16.19 o 
   5   1   7     3152.95     3177.08     55.34 o 
   6   1   7      110.74      116.23     13.57 o 
   7   1   7     1117.41     1123.64     30.18 o 
   8   1   7        0.02       -5.99      8.56 o 
   9   1   7      233.75      245.57     15.71 o 
   0   2   7     2237.75     1555.20     78.32 o 
   1   2   7      305.25      360.20      6.55 o 
   2   2   7     4543.50     4542.17     51.06 o 
   3   2   7      970.60     1073.51     17.73 o 
   4   2   7     5730.42     5576.28     83.53 o 
   5   2   7       50.90       41.83      7.36 o 
   6   2   7     1800.01     1797.49     33.04 o 
   7   2   7       39.09       27.87      7.22 o 
   8   2   7      393.87      375.73     16.33 o 
   9   2   7        4.01       11.98      9.96 o 
   1   3   7     1616.31     1663.79     23.70 o 
   2   3   7       70.56       77.81      2.66 o 
   3   3   7       57.35       96.88      5.15 o 
   4   3   7       49.57       38.63      4.42 o 
   5   3   7       10.02       27.54      5.10 o 
   6   3   7        0.08       -4.76      4.76 o 
   7   3   7      474.36      520.91     17.06 o 
   8   3   7       30.25       29.04      6.96 o 
   9   3   7      112.06      115.50     13.19 o 
   0   4   7     2318.97     2650.92     49.12 o 
   1   4   7       10.00        8.20      3.19 o 
   2   4   7     2780.86     2613.41     30.44 o 
   3   4   7        6.95        3.24      3.18 o 
   4   4   7     1744.09     1621.12     21.80 o 
   5   4   7       32.56       27.15      4.96 o 
   6   4   7      167.62      171.12      7.60 o 
   7   4   7      106.09       94.61      9.10 o 
   8   4   7       80.70       85.48      9.77 o 
   9   4   7       12.42       -5.28      8.68 o 
   1   5   7     9591.92    10039.97    146.16 o 
   2   5   7      701.21      750.69     10.21 o 
   3   5   7      982.13     1002.92     16.52 o 
   4   5   7     1048.20     1045.72     18.03 o 
   5   5   7      839.78      791.92     14.33 o 
   6   5   7       82.87       90.13      8.64 o 
   7   5   7      851.11      881.12     20.53 o 
   8   5   7      191.50      193.33     14.16 o 
   9   5   7      979.14      956.94     29.75 o 
   0   6   7     2341.61     2289.46     37.19 o 
   1   6   7      158.64      140.49      5.43 o 
   2   6   7     1716.41     1816.35     20.48 o 
   3   6   7      319.32      314.89      7.64 o 
   4   6   7     1603.02     1509.32     24.57 o 
   5   6   7        0.27        6.88      4.74 o 
   6   6   7      169.02      176.59      7.69 o 
   7   6   7       28.41       27.14      6.75 o 
   8   6   7      522.38      541.46     28.02 o 
   9   6   7       35.37       36.91     11.67 o 
   1   7   7       88.20       86.07      3.96 o 
   2   7   7      298.45      367.20      6.08 o 
   3   7   7      210.60      261.71      8.03 o 
   4   7   7        2.56       10.24      4.88 o 
   5   7   7      169.60      147.92      7.92 o 
   6   7   7      124.49      140.34      6.85 o 
   7   7   7      312.79      350.61     15.93 o 
   8   7   7       12.06        0.03      7.67 o 
   9   7   7      185.25      159.64     16.10 o 
   0   8   7     4076.18     4334.10     88.91 o 
   1   8   7        0.19        1.47      2.63 o 
   2   8   7     3926.23     3814.17     47.37 o 
   3   8   7        0.01        9.83      3.98 o 
   4   8   7      741.19      814.79     22.08 o 
   5   8   7      109.34       87.66      8.36 o 
   6   8   7     2068.56     2009.76     30.49 o 
   7   8   7        0.07       -0.97      6.67 o 
   8   8   7      294.52      347.35     19.59 o 
   1   9   7     4172.33     4137.34     48.51 o 
   2   9   7        0.30        0.32      3.08 o 
   3   9   7     5572.84     5596.45     91.11 o 
   4   9   7      275.66      262.05      8.78 o 
   5   9   7      255.32      304.58     11.01 o 
   6   9   7       24.06       26.40      7.33 o 
   7   9   7      664.49      662.25     20.34 o 
   8   9   7        0.41       16.63      8.69 o 
   0  10   7     1295.14     1230.33     30.61 o 
   1  10   7      187.41      190.24      7.00 o 
   2  10   7      260.57      276.81      9.13 o 
   3  10   7        2.16        9.22      5.96 o 
   4  10   7       14.39       24.62      4.81 o 
   5  10   7       33.16       22.56      6.61 o 
   6  10   7       84.83       72.87      9.75 o 
   7  10   7        0.26        4.02      7.87 o 
   8  10   7       34.08       43.78     11.08 o 
   1  11   7     2466.84     2452.85     30.89 o 
   2  11   7      359.39      374.58     10.76 o 
   3  11   7      928.00      991.40     21.27 o 
   4  11   7      464.71      483.66     14.05 o 
   5  11   7     1707.86     1700.36     36.94 o 
   6  11   7        1.39       -6.51      6.51 o 
   7  11   7      155.06      178.09     11.43 o 
   8  11   7        1.18       14.11      9.96 o 
   0  12   7      854.36      843.85     25.62 o 
   1  12   7      491.06      493.98     11.72 o 
   2  12   7       82.90       94.81      5.88 o 
   3  12   7      396.73      408.04     13.68 o 
   4  12   7     3426.21     3341.85     58.35 o 
   5  12   7       58.15       50.49      8.81 o 
   6  12   7     1273.23     1257.16     31.78 o 
   7  12   7        2.34        2.60      8.01 o 
   1  13   7      139.84      152.15      7.63 o 
   2  13   7       16.06       18.62      3.89 o 
   3  13   7       11.48       14.45      5.95 o 
   4  13   7      463.64      476.51     18.73 o 
   5  13   7      155.81      164.62     13.08 o 
   6  13   7        5.51       15.68      8.48 o 
   7  13   7      224.05      255.02     18.38 o 
   0  14   7      287.17      281.55     13.76 o 
   1  14   7       46.71       50.20      6.35 o 
   2  14   7      514.42      497.23     12.71 o 
   3  14   7      192.95      199.49      8.92 o 
   4  14   7      118.79      135.96     10.63 o 
   5  14   7       12.97        7.38      9.03 o 
   6  14   7      139.59      142.85     16.34 o 
   1  15   7     1476.67     1406.93     25.35 o 
   2  15   7        8.31        7.56      4.32 o 
   3  15   7      816.28      800.24     19.97 o 
   4  15   7       37.36       44.80      8.29 o 
   5  15   7      592.63      637.17     28.42 o 
   6  15   7        4.69        6.53     11.41 o 
   0  16   7     1016.65     1040.69     32.01 o 
   1  16   7        0.73        6.91      5.95 o 
   2  16   7     1375.89     1298.39     25.58 o 
   3  16   7        4.46       11.41      6.62 o 
   4  16   7      486.12      498.66     20.21 o 
   5  16   7      118.43      121.93     15.69 o 
   1  17   7        4.63       12.20      6.06 o 
   2  17   7        9.78       13.99      6.13 o 
   3  17   7      128.34      126.59     10.80 o 
   4  17   7      175.05      196.48     17.10 o 
   0  18   7     1280.08     1169.58     36.50 o 
   1  18   7        1.73       15.25      7.72 o 
   2  18   7     1175.38     1225.54     28.55 o 
   3  18   7      106.62      122.16     11.95 o 
   1  19   7      948.48      956.56     25.14 o 
   0   0   8     2046.49     1894.58     48.86 o 
   1   0   8      244.96      292.92      9.06 o 
   2   0   8     2840.05     2477.85     40.84 o 
   3   0   8     1280.57     1266.21     34.37 o 
   4   0   8    12265.59    12165.60    300.97 o 
   5   0   8        9.17       18.46      7.32 o 
   6   0   8     1592.81     1584.71     44.44 o 
   7   0   8       68.91       56.86     12.11 o 
   8   0   8      571.44      616.99     33.83 o 
   9   0   8       95.91       79.69     19.07 o 
   1   1   8      787.14      805.11      9.85 o 
   2   1   8     1192.01     1377.93     19.53 o 
   3   1   8     3302.89     3146.68     38.62 o 
   4   1   8       59.74       77.26      6.53 o 
   5   1   8        4.91        6.24      5.69 o 
   6   1   8       71.76       66.60      6.66 o 
   7   1   8     1460.72     1424.00     32.18 o 
   8   1   8      142.37      112.38     11.64 o 
   9   1   8       81.77       93.11     11.36 o 
   0   2   8      649.40      790.86     21.51 o 
   1   2   8      349.92      349.50      5.91 o 
   2   2   8     1354.50     1325.10     13.86 o 
   3   2   8      411.96      487.72      8.21 o 
   4   2   8      920.72      878.00     14.80 o 
   5   2   8        3.82       -2.65      4.78 o 
   6   2   8     1219.77     1230.13     24.51 o 
   7   2   8      140.29      143.97     10.64 o 
   8   2   8      206.40      205.72     13.98 o 
   9   2   8        4.05      -12.62     12.62 o 
   1   3   8     3794.24     4001.38     44.58 o 
   2   3   8       36.75       34.08      2.00 o 
   3   3   8      886.11      797.98     11.33 o 
   4   3   8       89.95       94.13      5.28 o 
   5   3   8     2797.09     2682.81     40.91 o 
   6   3   8      474.19      474.25     17.63 o 
   7   3   8      492.61      489.32     16.34 o 
   8   3   8       21.22       21.29      7.19 o 
   9   3   8     1455.33     1355.21     36.33 o 
   0   4   8     3365.93     3220.98     59.77 o 
   1   4   8       63.35       53.09      3.97 o 
   2   4   8     4590.25     4698.94     68.72 o 
   3   4   8      401.92      418.53     10.36 o 
   4   4   8      242.10      229.85     11.19 o 
   5   4   8      349.76      379.10     12.61 o 
   6   4   8     1596.76     1606.04     25.70 o 
   7   4   8      148.26      139.33      9.26 o 
   8   4   8      201.39      215.11     11.72 o 
   9   4   8       59.86       55.95     11.18 o 
   1   5   8     1190.91     1229.73     15.19 o 
   2   5   8       27.62       31.74      4.51 o 
   3   5   8       17.99       16.77      3.63 o 
   4   5   8      326.48      335.81      9.68 o 
   5   5   8       20.07       21.67      4.82 o 
   6   5   8       17.56       17.87      5.56 o 
   7   5   8      193.69      198.40     12.38 o 
   8   5   8       19.34       22.11      6.85 o 
   9   5   8        3.92       21.93     10.25 o 
   0   6   8     6579.02     6750.53    184.47 o 
   1   6   8      217.64      220.89      7.29 o 
   2   6   8      785.36      671.44     20.72 o 
   3   6   8      369.76      350.00      8.37 o 
   4   6   8     1926.86     1993.07     26.05 o 
   5   6   8        9.31        4.42      4.07 o 
   6   6   8      417.38      429.58     13.55 o 
   7   6   8      448.92      405.17     12.15 o 
   8   6   8      279.59      308.71     18.41 o 
   9   6   8        6.16       31.82     36.48 o 
   1   7   8     8916.09     9208.23    154.31 o 
   2   7   8        0.65        5.77      2.28 o 
   3   7   8     2732.92     2813.61     38.27 o 
   4   7   8      256.20      269.40      8.67 o 
   5   7   8      259.13      291.35     10.43 o 
   6   7   8        3.20       -0.21      5.38 o 
   7   7   8      571.51      583.38     17.71 o 
   8   7   8        0.85       16.44      8.55 o 
   0   8   8     1240.24     1380.08     22.30 o 
   1   8   8        6.30       12.60      3.27 o 
   2   8   8       25.15       28.81      3.78 o 
   3   8   8      509.59      589.54     12.79 o 
   4   8   8      851.48      908.89     19.62 o 
   5   8   8      271.24      260.50     10.02 o 
   6   8   8      584.71      561.57     16.30 o 
   7   8   8        0.19       -2.20      6.70 o 
   8   8   8       15.89       23.85     10.54 o 
   1   9   8     3854.57     3858.26     53.33 o 
   2   9   8       27.00       24.15      3.07 o 
   3   9   8      110.58      193.93     12.03 o 
   4   9   8       41.32       29.19      5.96 o 
   5   9   8        3.24        0.44      5.32 o 
   6   9   8        9.73       13.49      8.99 o 
   7   9   8      291.32      308.53     13.74 o 
   8   9   8        1.93        4.43      7.95 o 
   0  10   8       84.35       92.43      9.15 o 
   1  10   8      137.21      154.64      6.19 o 
   2  10   8     2734.89     2810.68     34.28 o 
   3  10   8        1.25       -4.24      4.24 o 
   4  10   8     3024.23     3013.06     48.05 o 
   5  10   8        8.54       17.20      5.60 o 
   6  10   8     1177.76     1153.24     32.64 o 
   7  10   8        0.53       -7.35      7.88 o 
   8  10   8      326.77      325.58     17.76 o 
   1  11   8      132.22      123.51      6.16 o 
   2  11   8      646.60      696.60     11.64 o 
   3  11   8     1708.57     1705.12     28.15 o 
   4  11   8       27.25       20.27      5.04 o 
   5  11   8      659.19      684.84     16.30 o 
   6  11   8       10.86       10.41      9.10 o 
   7  11   8      606.95      632.39     19.00 o 
   0  12   8      136.16      112.47     11.97 o 
   1  12   8        6.17       10.59      4.08 o 
   2  12   8      107.44      110.24      6.37 o 
   3  12   8       20.13       21.20      5.91 o 
   4  12   8      404.27      405.28     22.43 o 
   5  12   8       11.38        4.76      6.88 o 
   6  12   8       13.27        9.95      7.83 o 
   7  12   8       78.07       81.96      9.25 o 
   1  13   8     1778.89     1757.23     28.21 o 
   2  13   8      233.83      225.32      8.04 o 
   3  13   8      304.68      346.66     17.44 o 
   4  13   8      550.85      519.73     17.77 o 
   5  13   8     1806.53     1738.19     39.04 o 
   6  13   8       61.93       56.02      9.97 o 
   0  14   8      164.70      188.73     14.72 o 
   1  14   8        2.70       -0.94      4.67 o 
   2  14   8     1690.54     1635.08     25.45 o 
   3  14   8       19.30       30.54      6.47 o 
   4  14   8      926.56      960.36     22.75 o 
   5  14   8      257.30      264.61     25.36 o 
   6  14   8       80.22       71.22     10.54 o 
   1  15   8      277.23      306.34     11.35 o 
   2  15   8       23.63       21.72      5.38 o 
   3  15   8      135.10      145.94     13.24 o 
   4  15   8       73.42       75.26      9.51 o 
   5  15   8      163.81      164.41     13.36 o 
   0  16   8      373.29      375.77     16.59 o 
   1  16   8        0.04        3.05      5.06 o 
   2  16   8      108.05      108.02      8.18 o 
   3  16   8       19.46       17.42      8.06 o 
   4  16   8      368.97      350.38     20.97 o 
   5  16   8       37.19      -23.79     23.79 o 
   1  17   8     1447.91     1444.94     30.62 o 
   2  17   8        1.07        3.28      6.15 o 
   3  17   8      622.60      620.52     22.14 o 
   4  17   8      235.36      254.85     14.71 o 
   0  18   8      535.96      540.02     25.60 o 
   1  18   8       26.92       29.08      7.34 o 
   2  18   8      581.66      570.78     23.51 o 
   1   1   9      257.23      223.97      5.78 o 
   2   1   9      405.95      415.82      9.10 o 
   3   1   9     3017.88     2994.94     39.48 o 
   4   1   9      441.87      413.69      9.86 o 
   5   1   9     3021.76     3022.06     48.54 o 
   6   1   9      473.43      469.47     12.17 o 
   7   1   9      703.80      712.10     22.08 o 
   8   1   9      127.16       99.42     13.19 o 
   9   1   9       12.54       11.53      9.44 o 
   0   2   9     6078.11     6869.49    132.48 o 
   1   2   9       72.13       79.37      3.46 o 
   2   2   9     4682.53     4414.51     48.59 o 
   3   2   9       11.03        8.98      3.55 o 
   4   2   9     1923.66     1916.87     25.38 o 
   5   2   9      369.72      368.65     17.77 o 
   6   2   9      291.43      260.69     11.14 o 
   7   2   9      117.62      113.13      8.48 o 
   8   2   9     1159.28     1119.32     27.36 o 
   9   2   9        6.05       -3.70      8.15 o 
   1   3   9     2739.53     2824.06     31.51 o 
   2   3   9     1578.62     1518.21     20.57 o 
   3   3   9      439.44      430.40      7.13 o 
   4   3   9      110.62      120.67      8.79 o 
   5   3   9        4.12        3.07      4.69 o 
   6   3   9     1058.01     1060.73     19.33 o 
   7   3   9      196.06      261.23     17.59 o 
   8   3   9        0.01       -2.13      6.81 o 
   9   3   9       13.05       18.82      9.45 o 
   0   4   9      707.29      624.81     17.30 o 
   1   4   9      584.63      636.30     10.75 o 
   2   4   9     1175.37     1195.91     19.57 o 
   3   4   9        1.40        0.93      3.76 o 
   4   4   9      169.62      175.32      6.18 o 
   5   4   9      103.04      102.73      6.31 o 
   6   4   9     1051.37     1061.80     20.48 o 
   7   4   9      309.79      299.16     20.70 o 
   8   4   9      152.35      147.64     10.61 o 
   1   5   9     4261.80     4306.03     53.79 o 
   2   5   9      210.31      232.64      7.78 o 
   3   5   9     1599.01     1541.80     23.16 o 
   4   5   9     1054.63     1050.43     16.75 o 
   5   5   9     3482.28     3430.37     49.92 o 
   6   5   9      128.70      142.00     13.87 o 
   7   5   9      305.73      321.49     12.23 o 
   8   5   9        3.07       -2.45      5.81 o 
   0   6   9      734.24      723.73     21.39 o 
   1   6   9      948.31      966.74     15.14 o 
   2   6   9     2824.24     2765.12     37.05 o 
   3   6   9        5.36        4.16      3.41 o 
   4   6   9       28.86       32.98      5.88 o 
   5   6   9      399.86      378.67     10.81 o 
   6   6   9      412.40      424.45     13.34 o 
   7   6   9       93.14       83.41      8.38 o 
   8   6   9      418.66      431.50     22.37 o 
   1   7   9      177.22      192.82      9.08 o 
   2   7   9      571.74      597.95     11.55 o 
   3   7   9     1132.54     1118.62     19.33 o 
   4   7   9       17.90       28.63      3.71 o 
   5   7   9      184.31      219.89      7.39 o 
   6   7   9       73.71       81.68      6.00 o 
   7   7   9      210.71      201.10     13.74 o 
   8   7   9        3.53        8.83      8.90 o 
   0   8   9    10650.41    10656.57    322.23 o 
   1   8   9       71.64       71.49      4.20 o 
   2   8   9      665.25      700.96     12.86 o 
   3   8   9     1278.59     1218.74     14.59 o 
   4   8   9      721.86      742.72     13.99 o 
   5   8   9      335.54      326.48      9.38 o 
   6   8   9      578.69      621.16     17.07 o 
   7   8   9       12.58       11.47      7.67 o 
   8   8   9      630.97      620.44     23.31 o 
   1   9   9      206.71      202.28      7.02 o 
   2   9   9        4.50       13.69      3.83 o 
   3   9   9     3666.60     3739.85     49.52 o 
   4   9   9       23.45       28.04      5.77 o 
   5   9   9      908.09      898.45     24.77 o 
   6   9   9       54.14       34.76      7.28 o 
   7   9   9      716.34      749.88     27.00 o 
   0  10   9       28.98       46.20      9.77 o 
   1  10   9     1083.94     1028.45     13.05 o 
   2  10   9      238.00      247.12     10.88 o 
   3  10   9      319.04      301.49      8.89 o 
   4  10   9      393.67      358.88     13.08 o 
   5  10   9        2.92       -2.18      5.44 o 
   6  10   9       84.53      101.35     10.83 o 
   7  10   9       14.98        8.82      7.62 o 
   1  11   9      644.99      715.04     13.70 o 
   2  11   9     1214.31     1212.13     18.55 o 
   3  11   9     1130.04     1092.14     17.12 o 
   4  11   9        5.45        5.91      5.05 o 
   5  11   9     1122.99     1089.32     29.34 o 
   6  11   9       19.60       20.28      8.59 o 
   7  11   9       33.26       42.47     11.04 o 
   0  12   9     1590.11     1665.99     28.40 o 
   1  12   9      452.15      413.08     10.65 o 
   2  12   9     2118.09     1993.26     27.55 o 
   3  12   9      377.61      373.23      9.34 o 
   4  12   9      700.82      673.46     16.81 o 
   5  12   9        2.02        6.39      5.64 o 
   6  12   9      909.76      931.10     27.66 o 
   1  13   9      384.26      414.26     10.08 o 
   2  13   9      166.25      159.37      7.15 o 
   3  13   9      481.07      479.49     13.06 o 
   4  13   9       58.67       53.41      6.99 o 
   5  13   9      148.65      192.59     15.01 o 
   6  13   9      115.34      134.14     15.00 o 
   0  14   9       79.94       78.76     11.07 o 
   1  14   9       55.12       52.81      5.34 o 
   2  14   9      154.44      152.38      8.20 o 
   3  14   9      390.94      409.99     13.89 o 
   4  14   9      378.51      382.27     20.97 o 
   5  14   9       13.90        3.29      9.55 o 
   1  15   9      932.13      981.60     22.02 o 
   2  15   9       48.33       44.45      6.24 o 
   3  15   9     1079.69     1111.99     25.42 o 
   4  15   9        3.46        7.20      7.86 o 
   5  15   9      798.22      771.87     69.02 o 
   0  16   9     1313.07     1274.44     37.37 o 
   1  16   9        3.13        6.73      6.55 o 
   2  16   9      605.36      642.62     21.00 o 
   3  16   9       32.55       29.27      9.33 o 
   4  16   9       45.62       28.96     11.80 o 
   1  17   9        3.72       -5.72      6.33 o 
   2  17   9        0.06       10.11      7.17 o 
   3  17   9        8.59       -5.06      9.64 o 
   0  18   9     1070.78      996.70     43.45 o 
   1  18   9       44.13       36.51     10.77 o 
   0   0  10     9009.20     8862.44    216.19 o 
   1   0  10      274.35      288.43     11.58 o 
   2   0  10     2203.21     2042.77     47.53 o 
   3   0  10      459.07      511.25     26.76 o 
   4   0  10      186.03      175.67      8.04 o 
   5   0  10      120.97      115.81      9.41 o 
   6   0  10     2211.59     2221.62     49.76 o 
   7   0  10      577.45      551.75     18.59 o 
   8   0  10       18.31       11.08     10.33 o 
   1   1  10     1802.06     1714.35     15.62 o 
   2   1  10      465.57      478.97     10.03 o 
   3   1  10     2156.95     2039.77     24.25 o 
   4   1  10      708.90      733.45     15.45 o 
   5   1  10      590.56      611.54     11.72 o 
   6   1  10      344.31      360.05     13.44 o 
   7   1  10       16.24       16.73      5.91 o 
   8   1  10       25.43       35.77      8.89 o 
   0   2  10      355.82      418.85     15.19 o 
   1   2  10       22.69       29.42      3.63 o 
   2   2  10        3.40        3.54      3.71 o 
   3   2  10      125.17      137.20      6.65 o 
   4   2  10      425.80      422.20     10.75 o 
   5   2  10      393.20      374.16     10.15 o 
   6   2  10       98.76       87.20      7.43 o 
   7   2  10        0.65       -1.87      5.10 o 
   8   2  10      933.36      865.63     26.09 o 
   1   3  10     2222.43     2282.13     30.28 o 
   2   3  10      651.44      653.63     11.11 o 
   3   3  10     3364.19     3234.60     35.42 o 
   4   3  10       32.22       30.56      4.27 o 
   5   3  10     2183.41     2114.75     30.51 o 
   6   3  10        0.04        1.12      4.35 o 
   7   3  10      748.46      735.76     22.70 o 
   8   3  10      101.35      104.28     11.93 o 
   0   4  10     8344.99     8271.13    201.66 o 
   1   4  10      266.45      294.89     12.26 o 
   2   4  10     1735.96     1829.06     27.18 o 
   3   4  10      415.02      421.85     15.07 o 
   4   4  10     1740.92     1717.97     23.14 o 
   5   4  10       68.74       53.18      6.14 o 
   6   4  10      173.27      179.65      9.19 o 
   7   4  10       65.85       60.36      8.42 o 
   8   4  10      967.18      893.37     26.92 o 
   1   5  10        9.50       12.11      5.28 o 
   2   5  10      322.53      332.57     10.32 o 
   3   5  10        0.49        4.34      4.88 o 
   4   5  10        0.04        3.56      3.25 o 
   5   5  10       50.32       52.82      5.68 o 
   6   5  10       74.72       70.00      6.97 o 
   7   5  10       22.60       27.90      7.25 o 
   8   5  10       19.01       17.87      9.89 o 
   0   6  10      402.38      517.69     19.53 o 
   1   6  10      878.79      907.54     19.70 o 
   2   6  10     4226.99     4332.65     58.46 o 
   3   6  10        7.17        5.23      5.36 o 
   4   6  10      172.02      191.25      7.45 o 
   5   6  10        0.60        0.45      4.71 o 
   6   6  10      742.23      699.79     16.15 o 
   7   6  10       40.33       35.73      8.57 o 
   8   6  10      610.03      628.49     26.50 o 
   1   7  10      420.82      428.01     14.26 o 
   2   7  10      817.95      779.32     15.31 o 
   3   7  10     1083.56     1072.94     23.51 o 
   4   7  10      183.85      188.69      7.11 o 
   5   7  10     2459.29     2358.42     39.88 o 
   6   7  10      172.72      152.61     10.99 o 
   7   7  10      913.54      938.25     23.98 o 
   8   7  10       19.07       -4.27      8.92 o 
   0   8  10     1083.31     1053.76     35.86 o 
   1   8  10       53.22       56.67      4.04 o 
   2   8  10      982.72      932.15     14.00 o 
   3   8  10      168.44      170.89      9.03 o 
   4   8  10       46.27       43.28      6.53 o 
   5   8  10      103.22      114.53      6.49 o 
   6   8  10      218.56      226.52      9.68 o 
   7   8  10       15.86       11.94      6.60 o 
   1   9  10      283.69      272.51     12.36 o 
   2   9  10       47.16       44.72      5.46 o 
   3   9  10      514.18      463.85     15.44 o 
   4   9  10       16.66       19.51      3.65 o 
   5   9  10      285.34      281.03      9.62 o 
   6   9  10      305.71      307.22     13.17 o 
   7   9  10      121.24      136.37     14.84 o 
   0  10  10     4949.71     5010.48    138.42 o 
   1  10  10      194.39      217.51      9.47 o 
   2  10  10      829.86      843.98     17.84 o 
   3  10  10      105.99       80.04      8.03 o 
   4  10  10     1123.18     1080.63     17.21 o 
   5  10  10      140.87      159.75     11.01 o 
   6  10  10      437.15      442.22     17.18 o 
   7  10  10       21.31       29.23     11.48 o 
   1  11  10      987.97     1044.39     17.03 o 
   2  11  10        2.90        5.40      4.42 o 
   3  11  10      925.32      887.27     19.56 o 
   4  11  10        1.95       -2.73      4.54 o 
   5  11  10      522.94      547.56     18.54 o 
   6  11  10       36.84       43.64      9.28 o 
   0  12  10       24.44       39.80      8.93 o 
   1  12  10       26.01       41.07      3.37 o 
   2  12  10       47.08       49.09      4.44 o 
   3  12  10       12.13       13.50      3.98 o 
   4  12  10        3.28       10.80      8.09 o 
   5  12  10       13.02       24.11     10.39 o 
   6  12  10        9.32        0.08      9.49 o 
   1  13  10     1016.97     1030.92     14.41 o 
   2  13  10        8.65        0.18      5.05 o 
   3  13  10     1278.47     1232.02     30.19 o 
   4  13  10       29.46       26.70      9.80 o 
   5  13  10      774.57      817.29     32.88 o 
   0  14  10     3030.09     2910.36     70.17 o 
   1  14  10        0.91       -4.95      4.95 o 
   2  14  10     1039.46     1038.08     21.53 o 
   3  14  10      170.36      168.02     11.39 o 
   4  14  10      468.41      492.71     20.70 o 
   5  14  10       14.19       10.17      9.09 o 
   1  15  10      179.66      196.84      9.23 o 
   2  15  10       43.50       43.37      7.07 o 
   3  15  10        1.61        3.96      6.59 o 
   4  15  10       20.60       18.98      8.80 o 
   0  16  10      312.24      310.07     27.69 o 
   1  16  10      117.77      151.76     13.22 o 
   2  16  10      819.16      839.29     34.15 o 
   3  16  10       17.19       27.92      8.49 o 
   1  17  10      366.37      356.66     20.63 o 
   1   1  11     4693.07     4614.00     57.48 o 
   2   1  11        0.11       -1.93      2.42 o 
   3   1  11     1727.61     1636.43     18.62 o 
   4   1  11      106.20      115.59      5.81 o 
   5   1  11        6.77       13.61      4.30 o 
   6   1  11       23.60       28.86      5.68 o 
   7   1  11      244.05      279.41     11.87 o 
   8   1  11       13.02       28.63      7.35 o 
   0   2  11     5481.69     5880.08    114.86 o 
   1   2  11       71.74       82.57      5.68 o 
   2   2  11      937.12      922.19     16.51 o 
   3   2  11      325.41      316.93      9.47 o 
   4   2  11     2355.05     2227.79     29.37 o 
   5   2  11      172.61      175.67      9.68 o 
   6   2  11     1489.24     1531.17     25.57 o 
   7   2  11        0.44        2.39      6.15 o 
   8   2  11       27.78       30.62      8.44 o 
   1   3  11      203.14      209.73      8.99 o 
   2   3  11      926.20      881.19     13.15 o 
   3   3  11     1699.69     1696.96     26.92 o 
   4   3  11        0.70       -0.62      3.07 o 
   5   3  11        6.84        6.19      4.52 o 
   6   3  11       16.84       21.14      5.86 o 
   7   3  11      103.38      104.89      8.55 o 
   8   3  11       57.75       69.16      9.40 o 
   0   4  11     1224.76     1230.22     32.81 o 
   1   4  11      441.17      386.43     11.43 o 
   2   4  11     1322.00     1446.05     23.36 o 
   3   4  11        0.88       -4.42      4.42 o 
   4   4  11      698.08      710.10     13.71 o 
   5   4  11       76.12       74.63      6.34 o 
   6   4  11      314.11      288.12     17.58 o 
   7   4  11      114.69       93.30     10.17 o 
   8   4  11      393.32      384.10     16.64 o 
   1   5  11     3106.00     3181.20     48.71 o 
   2   5  11      506.03      484.00     13.98 o 
   3   5  11      653.14      715.93     18.47 o 
   4   5  11        5.54        4.05      2.95 o 
   5   5  11     1963.67     1893.35     28.30 o 
   6   5  11       31.65       18.11      6.15 o 
   7   5  11      871.80      825.58     21.69 o 
   0   6  11       64.85       44.52     13.44 o 
   1   6  11      384.81      423.32     14.00 o 
   2   6  11     1535.97     1552.08     21.79 o 
   3   6  11      135.99      159.02      8.64 o 
   4   6  11      680.82      662.92     16.81 o 
   5   6  11       54.28       40.36      5.89 o 
   6   6  11      680.92      634.53     14.42 o 
   7   6  11        0.40       -4.30      8.48 o 
   1   7  11      823.14      835.78     20.62 o 
   2   7  11        1.21        5.91      4.02 o 
   3   7  11      181.49      202.66     13.53 o 
   4   7  11      453.92      465.38     15.41 o 
   5   7  11       21.82       18.43      6.70 o 
   6   7  11      181.09      167.73     11.63 o 
   7   7  11       56.95       49.60     10.88 o 
   0   8  11      593.69      619.27     24.14 o 
   1   8  11      258.67      296.29     13.17 o 
   2   8  11      559.44      550.56     19.21 o 
   3   8  11      210.62      217.33     10.94 o 
   4   8  11     3178.41     3088.58     51.95 o 
   5   8  11        0.12        0.90      5.48 o 
   6   8  11      666.04      696.04     22.96 o 
   7   8  11       14.11        4.15     10.43 o 
   1   9  11      841.83      863.60     22.23 o 
   2   9  11      276.87      294.37     10.09 o 
   3   9  11      158.48      170.73      9.28 o 
   4   9  11      146.79      144.19      9.89 o 
   5   9  11      615.03      622.06     19.94 o 
   6   9  11      425.17      433.06     20.83 o 
   7   9  11      674.55      642.41     43.36 o 
   0  10  11      358.08      327.67     17.84 o 
   1  10  11        5.99        9.85      6.97 o 
   2  10  11        3.89        4.89      6.70 o 
   3  10  11      166.50      172.64     11.42 o 
   4  10  11       56.01       60.13      8.50 o 
   5  10  11      143.44      135.21     10.45 o 
   6  10  11        8.21        3.25      7.41 o 
   1  11  11      877.23      784.08     19.16 o 
   2  11  11       76.08       69.95      5.49 o 
   3  11  11      394.03      389.11     11.61 o 
   4  11  11      163.85      162.61     13.28 o 
   5  11  11       10.47        8.04      7.29 o 
   6  11  11       48.09       51.73      9.14 o 
   0  12  11     2168.08     2159.54     65.62 o 
   1  12  11       30.04       22.16      4.87 o 
   2  12  11     2663.75     2490.09     38.23 o 
   3  12  11       24.32       16.90      5.85 o 
   4  12  11      930.47      906.62     27.22 o 
   5  12  11       24.90       27.00      8.67 o 
   1  13  11      780.18      777.29     23.34 o 
   2  13  11       38.46       26.69      8.20 o 
   3  13  11      474.35      473.46     23.01 o 
   4  13  11       12.21       14.28      6.87 o 
   5  13  11       22.08       10.04      9.68 o 
   0  14  11      401.06      389.02     25.85 o 
   1  14  11       28.24       21.28      8.29 o 
   2  14  11      302.85      328.70     20.05 o 
   3  14  11       85.67      108.93     16.13 o 
   4  14  11      310.17      316.76     17.01 o 
   1  15  11     1427.81     1435.94     36.01 o 
   2  15  11        8.18        9.39     11.94 o 
   3  15  11      437.95      427.57     25.03 o 
   0  16  11       65.00       71.90     14.02 o 
   1  16  11       81.32      103.85     15.14 o 
   2  16  11      159.14      163.15     34.63 o 
   0   0  12     5421.96     5493.05    113.72 o 
   1   0  12      366.29      383.06     11.68 o 
   2   0  12      643.38      679.96     12.51 o 
   3   0  12      165.10      179.73     12.51 o 
   4   0  12     3363.88     3146.15     56.93 o 
   5   0  12       23.26       24.65      6.52 o 
   6   0  12       72.25       78.82      8.66 o 
   7   0  12      131.66      106.53     13.61 o 
   1   1  12     1900.29     1893.35     22.30 o 
   2   1  12       21.17        8.50      3.90 o 
   3   1  12      747.33      692.41     10.81 o 
   4   1  12        0.65        3.15      3.78 o 
   5   1  12       25.55       23.97      4.97 o 
   6   1  12        8.89       15.31      5.54 o 
   7   1  12      381.36      370.45     16.59 o 
   0   2  12      302.76      278.02     12.06 o 
   1   2  12       30.11       22.87      3.51 o 
   2   2  12     1030.38     1037.45     15.60 o 
   3   2  12      687.60      665.82     11.94 o 
   4   2  12      188.84      178.62      6.70 o 
   5   2  12       34.97       23.76      4.96 o 
   6   2  12      533.64      496.75     13.93 o 
   7   2  12        1.43       -3.26      5.53 o 
   1   3  12     3559.60     3426.51     59.65 o 
   2   3  12      539.95      515.97     12.56 o 
   3   3  12      651.85      677.70     14.01 o 
   4   3  12      233.13      224.51      7.08 o 
   5   3  12      964.70      944.16     17.02 o 
   6   3  12       43.09       39.05      5.55 o 
   7   3  12      356.66      398.67     17.11 o 
   0   4  12      244.17      211.33     12.69 o 
   1   4  12      545.09      513.00     16.00 o 
   2   4  12     4000.93     3971.47     62.66 o 
   3   4  12      335.30      330.94     10.87 o 
   4   4  12      855.57      855.21     18.72 o 
   5   4  12       18.85       10.53      5.36 o 
   6   4  12      813.33      820.59     20.36 o 
   7   4  12      124.15      118.11     10.94 o 
   1   5  12        0.20       -2.54      5.35 o 
   2   5  12      438.34      433.68     13.56 o 
   3   5  12       47.32       52.73      7.25 o 
   4   5  12       47.77       37.71      6.06 o 
   5   5  12       57.73       53.36      7.76 o 
   6   5  12        0.40        3.02      6.47 o 
   7   5  12       15.18        5.04      7.86 o 
   0   6  12     1638.12     1759.22     46.26 o 
   1   6  12      414.90      440.75     14.44 o 
   2   6  12        9.25       11.23      3.43 o 
   3   6  12      365.76      360.69     13.38 o 
   4   6  12     2012.92     1915.35     38.75 o 
   5   6  12       65.26       48.04      7.47 o 
   6   6  12      673.66      656.47     20.67 o 
   7   6  12        3.08       11.36      9.18 o 
   1   7  12      959.75      992.85     23.01 o 
   2   7  12       86.70       91.48      5.49 o 
   3   7  12      734.45      749.59     17.31 o 
   4   7  12        0.06       -6.01      6.01 o 
   5   7  12     1292.37     1221.17     26.33 o 
   6   7  12        0.60        6.63      7.85 o 
   7   7  12      700.53      725.94    122.77 o 
   0   8  12      435.66      438.31     24.69 o 
   1   8  12        5.23        3.71      6.08 o 
   2   8  12       65.45       64.39      3.36 o 
   3   8  12      573.29      552.41     19.82 o 
   4   8  12      546.57      554.90     25.43 o 
   5   8  12      236.25      229.53     13.96 o 
   6   8  12       31.90       28.06      9.48 o 
   1   9  12      159.22      160.30     10.79 o 
   2   9  12       22.34       19.74      3.50 o 
   3   9  12     1089.06     1006.73     25.12 o 
   4   9  12       12.47       18.27      6.98 o 
   5   9  12       52.20       49.57      8.99 o 
   6   9  12        0.75       -1.11      7.99 o 
   0  10  12     2621.64     2626.04     82.48 o 
   1  10  12       41.72       47.04      9.08 o 
   2  10  12     1405.06     1387.20     36.48 o 
   3  10  12        0.03        3.33      5.00 o 
   4  10  12      842.15      850.83     20.84 o 
   5  10  12       90.88       81.29      9.83 o 
   6  10  12      691.72      696.20     40.38 o 
   1  11  12      944.85      969.19     29.91 o 
   2  11  12      170.12      167.30     14.53 o 
   3  11  12      436.24      433.08     30.84 o 
   4  11  12       11.12       10.79      7.05 o 
   5  11  12       22.10       25.69     10.12 o 
   0  12  12        2.16        6.53     14.05 o 
   1  12  12        1.26        3.08      8.73 o 
   2  12  12      236.52      268.48     28.66 o 
   3  12  12       11.08       -0.27     11.60 o 
   4  12  12        0.30        9.11     11.44 o 
   5  12  12        0.34        6.68     16.68 o 
   1  13  12      925.84      936.72     33.29 o 
   2  13  12       12.01        8.77      8.76 o 
   3  13  12      602.06      645.90     31.69 o 
   4  13  12       35.56       29.97     12.07 o 
   0  14  12      244.28      242.02     25.51 o 
   1  14  12        3.99       -3.66      9.40 o 
   2  14  12     1118.35     1060.89     37.82 o 
   3  14  12       24.50       31.06     12.16 o 
   1  15  12       23.34       20.11     11.29 o 
   2  15  12      230.05      230.86     18.99 o 
   1   1  13     1391.41     1432.94     18.96 o 
   2   1  13      588.53      555.82      9.00 o 
   3   1  13      981.37      915.21     21.61 o 
   4   1  13      118.91      115.92      4.05 o 
   5   1  13      937.30      910.58     16.05 o 
   6   1  13       19.84       21.23      6.88 o 
   7   1  13      279.00      291.15     19.57 o 
   0   2  13     3928.01     3848.68     81.56 o 
   1   2  13       37.66       45.90      3.79 o 
   2   2  13     1107.95     1101.16     15.10 o 
   3   2  13      184.07      190.34     12.44 o 
   4   2  13      508.43      529.73     13.85 o 
   5   2  13        1.71        7.52      5.53 o 
   6   2  13      634.90      614.08     18.39 o 
   7   2  13        2.22       -4.02      7.46 o 
   1   3  13       81.29       87.11      8.71 o 
   2   3  13      182.00      177.79      6.76 o 
   3   3  13       60.09       51.71      5.02 o 
   4   3  13      637.16      592.83     16.54 o 
   5   3  13      378.77      402.13     13.43 o 
   6   3  13       12.19       12.61      6.22 o 
   7   3  13        7.11       12.77      8.91 o 
   0   4  13      348.98      346.23     14.07 o 
   1   4  13        1.56        1.92      4.56 o 
   2   4  13      703.42      675.53     16.22 o 
   3   4  13       68.31       70.72      6.14 o 
   4   4  13       57.90       77.41      5.94 o 
   5   4  13        0.22        7.55      5.46 o 
   6   4  13      139.68      123.66      9.17 o 
   1   5  13      249.48      285.59     11.64 o 
   2   5  13        3.16        5.24      6.29 o 
   3   5  13     2799.21     2745.14     48.89 o 
   4   5  13       24.11       30.05      7.42 o 
   5   5  13      677.02      696.07     19.57 o 
   6   5  13        2.29       -5.49      7.10 o 
   0   6  13      363.71      386.33     20.92 o 
   1   6  13       66.60       58.29      7.76 o 
   2   6  13      957.62      937.21     24.69 o 
   3   6  13       47.35       34.03      5.08 o 
   4   6  13      353.92      385.47     15.65 o 
   5   6  13      178.81      206.13     14.41 o 
   6   6  13      216.95      223.29     16.34 o 
   1   7  13        8.97        4.51      6.07 o 
   2   7  13      146.09      163.58     14.57 o 
   3   7  13        2.23        5.86      3.54 o 
   4   7  13       16.24       17.31      5.47 o 
   5   7  13      340.12      368.96     17.95 o 
   6   7  13       19.69       28.44      9.03 o 
   0   8  13     2345.63     2353.45     72.29 o 
   1   8  13        0.04        4.84      7.09 o 
   2   8  13      991.34      968.16     28.28 o 
   3   8  13        5.76        7.07      7.73 o 
   4   8  13      713.30      659.12     16.54 o 
   5   8  13      102.83       90.49      8.35 o 
   6   8  13      392.01      376.06     21.93 o 
   1   9  13     1138.77     1190.44     39.06 o 
   2   9  13      192.40      229.11     15.46 o 
   3   9  13     1051.33     1013.95     33.61 o 
   4   9  13       43.38       47.94     11.84 o 
   5   9  13      594.95      557.80     26.80 o 
   0  10  13      138.60      145.85     16.75 o 
   1  10  13        0.08        5.20      8.14 o 
   2  10  13       51.85       36.05      9.42 o 
   3  10  13        8.13       17.24     11.37 o 
   4  10  13        3.84        4.27     10.32 o 
   5  10  13      128.61       98.39     15.87 o 
   1  11  13      911.42      906.06     27.46 o 
   2  11  13        8.84        8.38      8.48 o 
   3  11  13      262.12      274.76     23.13 o 
   4  11  13       28.77       29.04     11.63 o 
   0  12  13      715.80      728.86     35.60 o 
   1  12  13        0.21        0.44      7.61 o 
   2  12  13      913.63      947.06     30.94 o 
   3  12  13        4.21       -4.99     11.85 o 
   4  12  13      383.06      437.70     53.70 o 
   1  13  13      222.96      252.89     25.00 o 
   2  13  13        4.12        9.61     18.28 o 
   3  13  13        1.60       -4.72     14.13 o 
   0  14  13      194.04      270.41     32.96 o 
   1  14  13      193.14      211.26     14.04 o 
   0   0  14     4136.44     3772.08    208.16 o 
   1   0  14      465.01      422.85     13.61 o 
   2   0  14     1366.72     1349.72     37.01 o 
   3   0  14       61.89       55.44      7.94 o 
   4   0  14     1169.86     1222.08     46.61 o 
   5   0  14      219.06      201.61     16.08 o 
   6   0  14      538.80      630.15     38.96 o 
   1   1  14      446.84      421.08     13.36 o 
   2   1  14      122.73      112.70      5.78 o 
   3   1  14       79.33       73.76      5.74 o 
   4   1  14        2.92        6.54      6.33 o 
   5   1  14      620.02      641.85     22.84 o 
   6   1  14        2.08        6.78      9.61 o 
   0   2  14      409.34      386.75     15.38 o 
   1   2  14      549.92      501.46     11.86 o 
   2   2  14      757.58      765.37     16.30 o 
   3   2  14       56.03       46.87      4.97 o 
   4   2  14       26.33       33.17      5.64 o 
   5   2  14        0.01        9.86      5.74 o 
   6   2  14       44.97       39.81     11.07 o 
   1   3  14      778.89      816.29     19.65 o 
   2   3  14       11.04        8.03      4.33 o 
   3   3  14      807.60      780.51     15.58 o 
   4   3  14       60.07       56.55      7.03 o 
   5   3  14      557.90      548.10     16.29 o 
   6   3  14       64.79       72.94      8.94 o 
   0   4  14      119.57      127.68     12.13 o 
   1   4  14      225.95      208.19     12.09 o 
   2   4  14      874.36      868.66     20.26 o 
   3   4  14        0.25       -4.35      4.35 o 
   4   4  14      545.55      539.53     15.56 o 
   5   4  14        3.22        0.66      5.62 o 
   6   4  14      162.92      114.05     16.40 o 
   1   5  14       63.88       45.90      7.42 o 
   2   5  14       47.46       34.77      8.15 o 
   3   5  14       15.91       17.38      6.25 o 
   4   5  14        0.23       -5.34      5.34 o 
   5   5  14      105.56      105.46      9.66 o 
   6   5  14       14.63       15.40      8.02 o 
   0   6  14      695.26      689.63     28.29 o 
   1   6  14       79.50       86.49      8.80 o 
   2   6  14      470.98      467.30     16.03 o 
   3   6  14       34.04       32.38      8.25 o 
   4   6  14      352.84      361.13     15.33 o 
   5   6  14       13.89       17.80      7.10 o 
   1   7  14     1179.57     1221.68     31.01 o 
   2   7  14        0.05        2.48      7.22 o 
   3   7  14     2238.58     2227.25     59.05 o 
   4   7  14       56.07       38.96      8.55 o 
   5   7  14      541.15      554.84     18.72 o 
   0   8  14      415.01      433.87     23.03 o 
   1   8  14      598.33      637.76     22.83 o 
   2   8  14      462.15      530.18     20.68 o 
   3   8  14        3.83        1.25     10.68 o 
   4   8  14        5.88       20.07     10.97 o 
   5   8  14        2.74       22.57     12.58 o 
   1   9  14      414.02      474.84     20.06 o 
   2   9  14        0.60       -0.12      8.34 o 
   3   9  14      292.48      330.59     25.69 o 
   4   9  14      137.54      114.31     13.17 o 
   0  10  14     2437.07     2542.16     74.51 o 
   1  10  14      235.89      267.16     13.78 o 
   2  10  14      281.49      265.41     16.97 o 
   3  10  14      151.28      203.16     26.28 o 
   4  10  14      770.89      754.46     45.22 o 
   1  11  14      162.11      148.37     12.68 o 
   2  11  14        2.88       11.04      9.78 o 
   3  11  14      424.75      438.59     24.22 o 
   0  12  14      321.82      339.74     26.39 o 
   1  12  14      103.73      134.29     14.52 o 
   2  12  14      361.07      366.72     19.75 o 
   1   1  15      671.70      628.91     15.40 o 
   2   1  15       13.62        7.48      5.33 o 
   3   1  15      414.28      446.46     17.44 o 
   4   1  15      235.94      181.77     11.80 o 
   5   1  15      222.20      222.85     16.18 o 
   0   2  15     1076.58     1112.44     34.23 o 
   1   2  15      386.21      366.51     11.95 o 
   2   2  15      907.21      882.77     22.98 o 
   3   2  15        4.78        3.99      8.14 o 
   4   2  15      872.92      856.47     24.94 o 
   5   2  15       78.89       61.92     10.98 o 
   1   3  15        2.61        6.41      5.44 o 
   2   3  15      229.81      220.56      8.43 o 
   3   3  15      366.55      390.31     17.29 o 
   4   3  15       44.77       48.23     12.30 o 
   5   3  15       43.89       38.95      8.90 o 
   0   4  15      784.73      802.49     41.35 o 
   1   4  15      330.79      322.10     11.79 o 
   2   4  15      909.19      863.65     20.28 o 
   3   4  15       15.34       17.90      6.15 o 
   4   4  15      106.87      109.45     13.20 o 
   5   4  15        9.24        6.02     10.12 o 
   1   5  15     1194.39     1159.54     29.28 o 
   2   5  15       57.76       60.25      8.98 o 
   3   5  15      435.52      444.39     17.03 o 
   4   5  15      234.78      234.24     18.31 o 
   5   5  15     1081.87      986.62     28.23 o 
   0   6  15       15.66       15.51     10.73 o 
   1   6  15      161.73      174.57     13.43 o 
   2   6  15      691.07      664.41     20.51 o 
   3   6  15       48.24       62.74      9.32 o 
   4   6  15      215.22      221.16     14.17 o 
   1   7  15       35.26       34.61      8.72 o 
   2   7  15        0.30        6.27      7.64 o 
   3   7  15      134.16      111.79     13.26 o 
   4   7  15      198.27      261.63     14.67 o 
   0   8  15     1172.93     1187.50     45.73 o 
   1   8  15       47.76       47.37      8.90 o 
   2   8  15      219.91      225.84     15.25 o 
   3   8  15       17.31       18.21     10.62 o 
   4   8  15      839.61      879.52     31.43 o 
   1   9  15     1301.36     1269.65     34.06 o 
   2   9  15      222.81      265.26     16.40 o 
   3   9  15      554.66      609.38     32.34 o 
   0  10  15      420.36      449.21     33.71 o 
   1  10  15       32.68       30.01      9.45 o 
   2  10  15        8.76       18.10     10.25 o 
   1  11  15      332.51      353.28     18.12 o 
   0   0  16     3564.42     3687.66    236.76 o 
   1   0  16       94.15       98.44     28.45 o 
   2   0  16       99.18      103.71     23.70 o 
   3   0  16       36.61       76.06     28.34 o 
   4   0  16      372.01      439.36     68.16 o 
   1   1  16       19.76       25.36     12.25 o 
   2   1  16        5.01        7.85     14.52 o 
   3   1  16      873.49      869.38     47.84 o 
   4   1  16       12.12        8.38      9.56 o 
   0   2  16       54.22       68.16     15.68 o 
   1   2  16       37.02       49.11     14.49 o 
   2   2  16      609.10      559.73     39.63 o 
   3   2  16      137.44      117.88     13.13 o 
   4   2  16       13.36        0.88      9.00 o 
   1   3  16      863.99      842.33     28.40 o 
   2   3  16       59.91       64.83     10.29 o 
   3   3  16      550.23      559.96     22.37 o 
   4   3  16        0.88        4.33     14.61 o 
   0   4  16      382.24      344.41     20.60 o 
   1   4  16      365.05      349.77     16.95 o 
   2   4  16      572.94      599.36     22.58 o 
   3   4  16       19.73       31.62     10.56 o 
   4   4  16      496.85      551.12     28.97 o 
   1   5  16       20.78       29.07      8.93 o 
   2   5  16       52.30       28.93      8.91 o 
   3   5  16      121.96      114.48     13.44 o 
   0   6  16      306.13      381.12     27.17 o 
   1   6  16        3.14       -3.54      7.38 o 
   2   6  16      909.70      894.81     25.84 o 
   3   6  16      276.52      246.12     36.02 o 
   1   7  16     1169.59     1186.59     34.19 o 
   2   7  16        0.73       10.90      9.24 o 
   3   7  16      288.98      283.12     32.21 o 
   0   8  16       69.53       56.94     19.11 o 
   1   8  16       28.87       16.29     11.88 o 
   2   8  16      110.36       89.93     14.46 o 
   1   9  16        2.61       18.15     13.18 o 
   1   1  17      673.45      718.82     44.93 o 
   2   1  17      147.26      123.05     20.76 o 
   3   1  17      102.70      117.05     18.89 o 
   0   2  17      372.75      365.06     49.30 o 
   1   2  17       10.22        3.32     12.88 o 
   2   2  17      292.35      297.68     30.56 o 
   1   3  17       57.72       60.16     13.96 o 
   2   3  17        5.81       -2.58     11.88 o 
   0   4  17       23.90        0.86     31.81 o 
   1   4  17       15.17       18.55     14.98 o 
   2   4  17      700.64      708.24     36.15 o 
   1   5  17     1463.14     1491.26     59.21 o 
   0   6  17       16.01       24.41     26.52 o 
                                                 
